# Supplementary material for: MicroRNA-mRNA networks define translatable molecular outcome phenotypes in osteosarcoma
Source: Sci Rep. 2020 Mar 10;10:4409. doi: 10.1038/s41598-020-61236-3 (PMC7064533; doi:10.1038/s41598-020-61236-3)
Supplement: Supplementary file 2 — Supplementary Dataset . [file 41598_2020_61236_MOESM2_ESM.xlsx]

## Sheet: Sheet1
22 miRNA profile restrictive gene targets
Category	Term	Count	%	PValue	Genes	List Total	Pop Hits	Pop Total	Fold Enrichment	Bonferroni	Benjamini	FDR
BIOCARTA	h_her2Pathway:Role of ERBB2 in Signal Transduction and Oncology	11	4.80349	1.6e-07	ENSG00000132155, ENSG00000091831, ENSG00000168610, ENSG00000065361, ENSG00000100030, ENSG00000160712, ENSG00000146648, ENSG00000177885, ENSG00000121879, ENSG00000174775, ENSG00000141736	95	23	1625	8.18078	3.38e-05	3.38e-05	2.02e-06
BIOCARTA	h_epoPathway:EPO Signaling Pathway	9	3.93013	4.17e-06	ENSG00000187266, ENSG00000132155, ENSG00000177606, ENSG00000101266, ENSG00000130427, ENSG00000170345, ENSG00000177885, ENSG00000174775, ENSG00000096968	95	19	1625	8.10249	0.000879	0.00044	5.26951e-05
BIOCARTA	h_il2rbPathway:IL-2 Receptor Beta Chain in T cell Activation	12	5.24017	5.9e-06	ENSG00000136997, ENSG00000132155, ENSG00000171791, ENSG00000142208, ENSG00000100030, ENSG00000026103, ENSG00000170345, ENSG00000101412, ENSG00000161405, ENSG00000177885, ENSG00000121879, ENSG00000174775	95	39	1625	5.26316	0.00124487	0.000415	7.46404e-05
BIOCARTA	h_keratinocytePathway:Keratinocyte Differentiation	13	5.67686	8.61e-06	ENSG00000132155, ENSG00000232810, ENSG00000170345, ENSG00000026103, ENSG00000146648, ENSG00000171791, ENSG00000177606, ENSG00000134954, ENSG00000100030, ENSG00000109320, ENSG00000174775, ENSG00000112062, ENSG00000245848	95	48	1625	4.63268	0.00181484	0.000454	0.000108844
BIOCARTA	h_il6Pathway:IL 6 signaling pathway	9	3.93013	1.02e-05	ENSG00000132155, ENSG00000177606, ENSG00000168610, ENSG00000101266, ENSG00000160712, ENSG00000170345, ENSG00000177885, ENSG00000174775, ENSG00000096968	95	21	1625	7.33083	0.00214699	0.00043	0.000128785
BIOCARTA	h_metPathway:Signaling of Hepatocyte Growth Factor Receptor	11	4.80349	1.89e-05	ENSG00000132155, ENSG00000177606, ENSG00000105976, ENSG00000168610, ENSG00000116473, ENSG00000100030, ENSG00000170345, ENSG00000177885, ENSG00000121879, ENSG00000127314, ENSG00000174775	95	36	1625	5.22661	0.00398366	0.000665	0.000239162
BIOCARTA	h_cdmacPathway:Cadmium induces DNA synthesis and proliferation in macrophages	8	3.49345	2.1e-05	ENSG00000136997, ENSG00000132155, ENSG00000177606, ENSG00000232810, ENSG00000100030, ENSG00000170345, ENSG00000109320, ENSG00000174775	95	17	1625	8.04954	0.00441937	0.000633	0.000265374
BIOCARTA	h_gleevecPathway:Inhibition of Cellular Proliferation by Gleevec	9	3.93013	2.23e-05	ENSG00000136997, ENSG00000132155, ENSG00000177606, ENSG00000142208, ENSG00000170345, ENSG00000177885, ENSG00000121879, ENSG00000174775, ENSG00000096968	95	23	1625	6.69336	0.00469038	0.000588	0.000281684
BIOCARTA	h_tpoPathway:TPO Signaling Pathway	9	3.93013	3.18e-05	ENSG00000132155, ENSG00000177606, ENSG00000168610, ENSG00000101266, ENSG00000170345, ENSG00000177885, ENSG00000121879, ENSG00000174775, ENSG00000096968	95	24	1625	6.41447	0.00669679	0.000746	0.000402562
BIOCARTA	h_raccycdPathway:Influence of Ras and Rho proteins on G1 to S Transition	9	3.93013	8.32e-05	ENSG00000132155, ENSG00000142208, ENSG00000100030, ENSG00000101412, ENSG00000109320, ENSG00000124762, ENSG00000111276, ENSG00000121879, ENSG00000174775	95	27	1625	5.70175	0.0173927	0.00175304	0.00105084
BIOCARTA	h_egfPathway:EGF Signaling Pathway	9	3.93013	8.32e-05	ENSG00000132155, ENSG00000177606, ENSG00000168610, ENSG00000101266, ENSG00000170345, ENSG00000146648, ENSG00000177885, ENSG00000121879, ENSG00000174775	95	27	1625	5.70175	0.0173927	0.00175304	0.00105084
BIOCARTA	h_igf1Pathway:IGF-1 Signaling Pathway	8	3.49345	0.000104	ENSG00000132155, ENSG00000177606, ENSG00000101266, ENSG00000170345, ENSG00000140443, ENSG00000177885, ENSG00000121879, ENSG00000174775	95	21	1625	6.51629	0.021617	0.00198476	0.00130871
BIOCARTA	h_erkPathway:Erk1/Erk2 Mapk Signaling pathway	9	3.93013	0.00019	ENSG00000136997, ENSG00000132155, ENSG00000117676, ENSG00000168610, ENSG00000100030, ENSG00000140443, ENSG00000146648, ENSG00000177885, ENSG00000174775	95	30	1625	5.13158	0.0392292	0.00332939	0.00239522
BIOCARTA	h_igf1rPathway:Multiple antiapoptotic pathways from IGF-1R signaling lead to BAD phosphorylation	8	3.49345	0.000198	ENSG00000132155, ENSG00000142208, ENSG00000117676, ENSG00000100030, ENSG00000140443, ENSG00000177885, ENSG00000121879, ENSG00000174775	95	23	1625	5.94966	0.0409977	0.00321496	0.00250535
BIOCARTA	h_telPathway:Telomeres, Telomerase, Cellular Aging, and Immortality	7	3.05677	0.000337	ENSG00000136997, ENSG00000171791, ENSG00000142208, ENSG00000141510, ENSG00000133703, ENSG00000140443, ENSG00000146648	95	18	1625	6.65205	0.0686636	0.00506816	0.00425355
BIOCARTA	h_ctcfPathway:CTCF: First Multivalent Nuclear Factor	8	3.49345	0.000353	ENSG00000163513, ENSG00000147889, ENSG00000136997, ENSG00000141510, ENSG00000135679, ENSG00000141646, ENSG00000111276, ENSG00000121879	95	25	1625	5.47368	0.0718696	0.00495986	0.00445928
BIOCARTA	h_ngfPathway:Nerve growth factor pathway (NGF)	7	3.05677	0.00064	ENSG00000132155, ENSG00000177606, ENSG00000101266, ENSG00000170345, ENSG00000177885, ENSG00000121879, ENSG00000174775	95	20	1625	5.98684	0.126387	0.00840929	0.00806398
BIOCARTA	h_pdgfPathway:PDGF Signaling Pathway	8	3.49345	0.000754	ENSG00000132155, ENSG00000177606, ENSG00000168610, ENSG00000101266, ENSG00000170345, ENSG00000177885, ENSG00000121879, ENSG00000174775	95	28	1625	4.88722	0.147136	0.00931838	0.00949175
BIOCARTA	h_insulinPathway:Insulin Signaling Pathway	7	3.05677	0.000855	ENSG00000132155, ENSG00000177606, ENSG00000101266, ENSG00000170345, ENSG00000177885, ENSG00000121879, ENSG00000174775	95	21	1625	5.70175	0.165097	0.00997436	0.0107543
BIOCARTA	h_cxcr4Pathway:CXCR4 Signaling Pathway	7	3.05677	0.00183996	ENSG00000132155, ENSG00000121966, ENSG00000100030, ENSG00000109320, ENSG00000121879, ENSG00000050820, ENSG00000174775	95	24	1625	4.98904	0.321987	0.0202443	0.0230165
BIOCARTA	h_etsPathway:METS affect on Macrophage Differentiation	6	2.62009	0.00273442	ENSG00000177606, ENSG00000134954, ENSG00000170345, ENSG00000101412, ENSG00000174775, ENSG00000196498	95	18	1625	5.70175	0.438842	0.0284744	0.0340283
BIOCARTA	h_arfPathway:Tumor Suppressor Arf Inhibits Ribosomal Biogenesis	6	2.62009	0.00273442	ENSG00000147889, ENSG00000136997, ENSG00000141510, ENSG00000135679, ENSG00000101412, ENSG00000121879	95	18	1625	5.70175	0.438842	0.0284744	0.0340283
BIOCARTA	h_erk5Pathway:Role of Erk5 in Neuronal Survival	6	2.62009	0.00273442	ENSG00000142208, ENSG00000117676, ENSG00000100030, ENSG00000177885, ENSG00000121879, ENSG00000174775	95	18	1625	5.70175	0.438842	0.0284744	0.0340283
BIOCARTA	h_ptenPathway:PTEN dependent cell cycle arrest and apoptosis	6	2.62009	0.00273442	ENSG00000142208, ENSG00000100030, ENSG00000177885, ENSG00000111276, ENSG00000121879, ENSG00000050820	95	18	1625	5.70175	0.438842	0.0284744	0.0340283
BIOCARTA	h_cardiacEGFPathway:Role of EGF Receptor Transactivation by GPCRs in Cardiac Hypertrophy	6	2.62009	0.00273442	ENSG00000136997, ENSG00000177606, ENSG00000170345, ENSG00000109320, ENSG00000146648, ENSG00000174775	95	18	1625	5.70175	0.438842	0.0284744	0.0340283
BIOCARTA	h_tffPathway:Trefoil Factors Initiate Mucosal Healing	7	3.05677	0.00286392	ENSG00000142208, ENSG00000100030, ENSG00000146648, ENSG00000177885, ENSG00000121879, ENSG00000174775, ENSG00000141736	95	26	1625	4.60526	0.454009	0.0284056	0.0356131
BIOCARTA	h_ghPathway:Growth Hormone Signaling Pathway	7	3.05677	0.00351268	ENSG00000132155, ENSG00000117676, ENSG00000100030, ENSG00000177885, ENSG00000121879, ENSG00000174775, ENSG00000096968	95	27	1625	4.4347	0.524068	0.033186	0.0435166
BIOCARTA	h_crebPathway:Transcription factor CREB and its extracellular signals	7	3.05677	0.00351268	ENSG00000142208, ENSG00000117676, ENSG00000100030, ENSG00000177885, ENSG00000121879, ENSG00000112062, ENSG00000174775	95	27	1625	4.4347	0.524068	0.033186	0.0435166
KEGG_PATHWAY	hsa04550:Signaling pathways regulating pluripotency of stem cells	31	13.5371	3.06543e-22	ENSG00000007372, ENSG00000066468, ENSG00000136997, ENSG00000132155, ENSG00000138696, ENSG00000128342, ENSG00000166949, ENSG00000107779, ENSG00000177885, ENSG00000123612, ENSG00000164930, ENSG00000143995, ENSG00000168610, ENSG00000100030, ENSG00000140443, ENSG00000051382, ENSG00000141646, ENSG00000096968, ENSG00000174775, ENSG00000112062, ENSG00000113594, ENSG00000168283, ENSG00000136826, ENSG0000…	151	140	6879	10.0875	5.97759e-20	5.97759e-20	3.82627e-21
KEGG_PATHWAY	hsa05205:Proteoglycans in cancer	35	15.2838	1.02514e-21	ENSG00000167244, ENSG00000136997, ENSG00000132155, ENSG00000091831, ENSG00000105976, ENSG00000128710, ENSG00000026103, ENSG00000146648, ENSG00000177885, ENSG00000087245, ENSG00000164930, ENSG00000026508, ENSG00000134318, ENSG00000168610, ENSG00000137801, ENSG00000100030, ENSG00000140443, ENSG00000128602, ENSG00000051382, ENSG00000124762, ENSG00000112062, ENSG00000141736, ENSG00000174775, ENSG0000…	151	200	6879	7.97235	1.99902e-19	9.99508e-20	1.27957e-20
KEGG_PATHWAY	hsa05200:Pathways in cancer	45	19.6507	1.30857e-20	ENSG00000111087, ENSG00000066468, ENSG00000136997, ENSG00000132155, ENSG00000105976, ENSG00000166949, ENSG00000026103, ENSG00000170345, ENSG00000146648, ENSG00000177885, ENSG00000087245, ENSG00000164930, ENSG00000147889, ENSG00000177606, ENSG00000171791, ENSG00000134318, ENSG00000168610, ENSG00000134954, ENSG00000100030, ENSG00000101412, ENSG00000140443, ENSG00000128602, ENSG00000051382, ENSG0000…	151	393	6879	5.21637	2.55171e-18	8.50569e-19	1.63335e-19
KEGG_PATHWAY	hsa05220:Chronic myeloid leukemia	22	9.60699	8.93799e-19	ENSG00000163513, ENSG00000136997, ENSG00000132155, ENSG00000135679, ENSG00000133703, ENSG00000171608, ENSG00000033327, ENSG00000177885, ENSG00000121879, ENSG00000147889, ENSG00000142208, ENSG00000141510, ENSG00000007968, ENSG00000100030, ENSG00000101412, ENSG00000109320, ENSG00000051382, ENSG00000141646, ENSG00000124762, ENSG00000111276, ENSG00000112242, ENSG00000174775	151	72	6879	13.92	1.74291e-16	4.35727e-17	1.11564e-17
KEGG_PATHWAY	hsa05206:MicroRNAs in cancer	37	16.1572	1.74507e-18	ENSG00000136997, ENSG00000132155, ENSG00000105976, ENSG00000128710, ENSG00000019186, ENSG00000143384, ENSG00000146648, ENSG00000177885, ENSG00000129473, ENSG00000148516, ENSG00000104081, ENSG00000147889, ENSG00000088305, ENSG00000026508, ENSG00000171791, ENSG00000168610, ENSG00000137801, ENSG00000149948, ENSG00000101412, ENSG00000124762, ENSG00000112242, ENSG00000174775, ENSG00000141736, ENSG0000…	151	286	6879	5.89365	3.40288e-16	6.80576e-17	2.17819e-17
KEGG_PATHWAY	hsa05212:Pancreatic cancer	20	8.73362	4.27517e-17	ENSG00000163513, ENSG00000132155, ENSG00000166949, ENSG00000133703, ENSG00000171608, ENSG00000146648, ENSG00000121879, ENSG00000147889, ENSG00000142208, ENSG00000168610, ENSG00000141510, ENSG00000100030, ENSG00000007968, ENSG00000101412, ENSG00000109320, ENSG00000175387, ENSG00000051382, ENSG00000141646, ENSG00000112242, ENSG00000141736	151	65	6879	14.0173	8.33658e-15	1.38943e-15	5.33626e-16
KEGG_PATHWAY	hsa05215:Prostate cancer	22	9.60699	8.47512e-17	ENSG00000066468, ENSG00000132155, ENSG00000135679, ENSG00000133703, ENSG00000171608, ENSG00000146648, ENSG00000177885, ENSG00000121879, ENSG00000171791, ENSG00000142208, ENSG00000141510, ENSG00000007968, ENSG00000100030, ENSG00000140443, ENSG00000101412, ENSG00000109320, ENSG00000051382, ENSG00000124762, ENSG00000111276, ENSG00000112242, ENSG00000174775, ENSG00000141736	151	88	6879	11.3891	2.16493e-14	3.10862e-15	1.33227e-15
KEGG_PATHWAY	hsa05219:Bladder cancer	16	6.9869	2.34161e-15	ENSG00000136997, ENSG00000132155, ENSG00000135679, ENSG00000133703, ENSG00000146648, ENSG00000087245, ENSG00000147889, ENSG00000137801, ENSG00000141510, ENSG00000100030, ENSG00000007968, ENSG00000101412, ENSG00000124762, ENSG00000141736, ENSG00000174775, ENSG00000112242	151	41	6879	17.7781	4.54636e-13	5.68434e-14	2.90878e-14
KEGG_PATHWAY	hsa05214:Glioma	18	7.86026	1.73733e-14	ENSG00000132155, ENSG00000135679, ENSG00000133703, ENSG00000171608, ENSG00000146648, ENSG00000177885, ENSG00000121879, ENSG00000147889, ENSG00000142208, ENSG00000141510, ENSG00000007968, ENSG00000100030, ENSG00000140443, ENSG00000101412, ENSG00000051382, ENSG00000124762, ENSG00000112242, ENSG00000174775	151	65	6879	12.6156	3.3773e-12	3.75255e-13	2.1616e-13
KEGG_PATHWAY	hsa05161:Hepatitis B	24	10.4803	3.75401e-14	ENSG00000136997, ENSG00000132155, ENSG00000232810, ENSG00000133703, ENSG00000026103, ENSG00000171608, ENSG00000170345, ENSG00000177885, ENSG00000121879, ENSG00000177606, ENSG00000171791, ENSG00000142208, ENSG00000168610, ENSG00000141510, ENSG00000007968, ENSG00000100030, ENSG00000101412, ENSG00000109320, ENSG00000051382, ENSG00000141646, ENSG00000124762, ENSG00000111276, ENSG00000112242, ENSG0000…	151	145	6879	7.54035	7.31748e-12	7.31748e-13	4.68403e-13
KEGG_PATHWAY	hsa04068:FoxO signaling pathway	23	10.0437	6.78329e-14	ENSG00000163513, ENSG00000132155, ENSG00000129355, ENSG00000166949, ENSG00000135679, ENSG00000133703, ENSG00000171608, ENSG00000146648, ENSG00000134057, ENSG00000177885, ENSG00000153094, ENSG00000121879, ENSG00000142208, ENSG00000168610, ENSG00000100030, ENSG00000140443, ENSG00000175387, ENSG00000051382, ENSG00000141646, ENSG00000124762, ENSG00000111276, ENSG00000174775, ENSG00000112062	151	134	6879	7.81936	1.32278e-11	1.20248e-12	8.46656e-13
KEGG_PATHWAY	hsa05218:Melanoma	18	7.86026	8.63215e-14	ENSG00000132155, ENSG00000105976, ENSG00000135679, ENSG00000133703, ENSG00000171608, ENSG00000146648, ENSG00000121879, ENSG00000147889, ENSG00000142208, ENSG00000141510, ENSG00000007968, ENSG00000100030, ENSG00000140443, ENSG00000101412, ENSG00000051382, ENSG00000124762, ENSG00000112242, ENSG00000174775	151	71	6879	11.5495	1.68432e-11	1.40354e-12	1.07814e-12
KEGG_PATHWAY	hsa05210:Colorectal cancer	17	7.42358	1.34987e-13	ENSG00000163513, ENSG00000136997, ENSG00000132155, ENSG00000166949, ENSG00000133703, ENSG00000171608, ENSG00000170345, ENSG00000121879, ENSG00000177606, ENSG00000171791, ENSG00000142208, ENSG00000141510, ENSG00000100030, ENSG00000134982, ENSG00000051382, ENSG00000175387, ENSG00000141646	151	62	6879	12.4912	2.63256e-11	2.02505e-12	1.6851e-12
KEGG_PATHWAY	hsa05223:Non-small cell lung cancer	16	6.9869	4.46642e-13	ENSG00000132155, ENSG00000133703, ENSG00000171608, ENSG00000146648, ENSG00000177885, ENSG00000121879, ENSG00000147889, ENSG00000142208, ENSG00000141510, ENSG00000100030, ENSG00000007968, ENSG00000101412, ENSG00000051382, ENSG00000112242, ENSG00000141736, ENSG00000174775	151	56	6879	13.0161	8.70953e-11	6.22113e-12	5.57498e-12
KEGG_PATHWAY	hsa05166:HTLV-I infection	29	12.6638	6.17072e-13	ENSG00000136997, ENSG00000166949, ENSG00000170345, ENSG00000147889, ENSG00000164930, ENSG00000177606, ENSG00000134954, ENSG00000101412, ENSG00000051382, ENSG00000124762, ENSG00000141646, ENSG00000112242, ENSG00000174775, ENSG00000163513, ENSG00000232810, ENSG00000133703, ENSG00000171608, ENSG00000164938, ENSG00000120837, ENSG00000164611, ENSG00000121879, ENSG00000142208, ENSG00000141510, ENSG0000…	151	254	6879	5.20131	1.20327e-10	8.02181e-12	7.70217e-12
KEGG_PATHWAY	hsa04066:HIF-1 signaling pathway	19	8.29694	1.42367e-12	ENSG00000160712, ENSG00000164867, ENSG00000171608, ENSG00000146648, ENSG00000159399, ENSG00000121879, ENSG00000187840, ENSG00000171791, ENSG00000142208, ENSG00000168610, ENSG00000100030, ENSG00000091879, ENSG00000130427, ENSG00000140443, ENSG00000109320, ENSG00000051382, ENSG00000124762, ENSG00000111276, ENSG00000141736	151	96	6879	9.01635	2.7761e-10	1.73506e-11	1.77699e-11
KEGG_PATHWAY	hsa05230:Central carbon metabolism in cancer	16	6.9869	3.77577e-12	ENSG00000136997, ENSG00000066468, ENSG00000132155, ENSG00000105976, ENSG00000133703, ENSG00000171608, ENSG00000146648, ENSG00000159399, ENSG00000121879, ENSG00000140538, ENSG00000142208, ENSG00000141510, ENSG00000100030, ENSG00000051382, ENSG00000174775, ENSG00000141736	151	64	6879	11.3891	7.36273e-10	4.33101e-11	4.7129e-11
KEGG_PATHWAY	hsa04012:ErbB signaling pathway	17	7.42358	3.6712e-11	ENSG00000136997, ENSG00000132155, ENSG00000065361, ENSG00000133703, ENSG00000171608, ENSG00000146648, ENSG00000177885, ENSG00000121879, ENSG00000187840, ENSG00000177606, ENSG00000142208, ENSG00000100030, ENSG00000051382, ENSG00000124762, ENSG00000111276, ENSG00000174775, ENSG00000141736	151	87	6879	8.9018	7.15883e-09	3.97713e-10	4.58238e-10
KEGG_PATHWAY	hsa05213:Endometrial cancer	14	6.11354	4.56779e-11	ENSG00000136997, ENSG00000132155, ENSG00000133703, ENSG00000171608, ENSG00000146648, ENSG00000177885, ENSG00000121879, ENSG00000142208, ENSG00000141510, ENSG00000100030, ENSG00000134982, ENSG00000051382, ENSG00000141736, ENSG00000174775	151	52	6879	12.2652	8.90719e-09	4.688e-10	5.70151e-10
KEGG_PATHWAY	hsa05221:Acute myeloid leukemia	14	6.11354	1.26134e-10	ENSG00000136997, ENSG00000132155, ENSG00000133703, ENSG00000171608, ENSG00000177885, ENSG00000121879, ENSG00000187840, ENSG00000142208, ENSG00000168610, ENSG00000100030, ENSG00000051382, ENSG00000109320, ENSG00000174775, ENSG00000245848	151	56	6879	11.3891	2.4596e-08	1.2298e-09	1.5744e-09
KEGG_PATHWAY	hsa04151:PI3K-Akt signaling pathway	30	13.1004	2.00113e-10	ENSG00000066468, ENSG00000136997, ENSG00000132155, ENSG00000105976, ENSG00000143384, ENSG00000146648, ENSG00000177885, ENSG00000187840, ENSG00000187266, ENSG00000171791, ENSG00000137801, ENSG00000100030, ENSG00000130427, ENSG00000140443, ENSG00000051382, ENSG00000124762, ENSG00000096968, ENSG00000174775, ENSG00000135679, ENSG00000160712, ENSG00000164867, ENSG00000133703, ENSG00000171608, ENSG0000…	151	345	6879	3.96142	3.90221e-08	1.8582e-09	2.49781e-09
KEGG_PATHWAY	hsa04917:Prolactin signaling pathway	15	6.55022	2.47059e-10	ENSG00000132155, ENSG00000091831, ENSG00000133703, ENSG00000171608, ENSG00000170345, ENSG00000177885, ENSG00000121879, ENSG00000142208, ENSG00000168610, ENSG00000100030, ENSG00000109320, ENSG00000051382, ENSG00000174775, ENSG00000112062, ENSG00000096968	151	71	6879	9.62457	4.81766e-08	2.18984e-09	3.08379e-09
KEGG_PATHWAY	hsa04071:Sphingolipid signaling pathway	18	7.86026	6.36887e-10	ENSG00000132155, ENSG00000232810, ENSG00000164867, ENSG00000133703, ENSG00000171608, ENSG00000033327, ENSG00000121879, ENSG00000166224, ENSG00000134318, ENSG00000171791, ENSG00000142208, ENSG00000141510, ENSG00000100030, ENSG00000109320, ENSG00000051382, ENSG00000112062, ENSG00000174775, ENSG00000176170	151	120	6879	6.83344	1.24193e-07	5.39969e-09	7.94961e-09
KEGG_PATHWAY	hsa04722:Neurotrophin signaling pathway	18	7.86026	6.36887e-10	ENSG00000132155, ENSG00000116473, ENSG00000133703, ENSG00000171608, ENSG00000177885, ENSG00000121879, ENSG00000140538, ENSG00000127314, ENSG00000177606, ENSG00000171791, ENSG00000117676, ENSG00000142208, ENSG00000141510, ENSG00000100030, ENSG00000109320, ENSG00000051382, ENSG00000174775, ENSG00000112062	151	120	6879	6.83344	1.24193e-07	5.39969e-09	7.94961e-09
KEGG_PATHWAY	hsa05211:Renal cell carcinoma	14	6.11354	1.13164e-09	ENSG00000132155, ENSG00000105976, ENSG00000116473, ENSG00000133703, ENSG00000171608, ENSG00000177885, ENSG00000121879, ENSG00000127314, ENSG00000177606, ENSG00000142208, ENSG00000134954, ENSG00000100030, ENSG00000051382, ENSG00000174775	151	66	6879	9.66346	2.2067e-07	9.19459e-09	1.41251e-08
KEGG_PATHWAY	hsa05169:Epstein-Barr virus infection	17	7.42358	6.64235e-09	ENSG00000136997, ENSG00000135679, ENSG00000171608, ENSG00000121879, ENSG00000196498, ENSG00000026508, ENSG00000177606, ENSG00000171791, ENSG00000142208, ENSG00000168610, ENSG00000141510, ENSG00000109320, ENSG00000051382, ENSG00000124762, ENSG00000111276, ENSG00000112062, ENSG00000118503	151	122	6879	6.34801	1.29526e-06	5.18104e-08	8.29098e-08
KEGG_PATHWAY	hsa04015:Rap1 signaling pathway	21	9.17031	2.20743e-08	ENSG00000187391, ENSG00000066468, ENSG00000132155, ENSG00000105976, ENSG00000116473, ENSG00000133703, ENSG00000171608, ENSG00000146648, ENSG00000121879, ENSG00000127314, ENSG00000142208, ENSG00000137801, ENSG00000091879, ENSG00000100030, ENSG00000140443, ENSG00000183454, ENSG00000051382, ENSG00000050820, ENSG00000174775, ENSG00000156299, ENSG00000112062	151	210	6879	4.55563	4.30448e-06	1.65557e-07	2.75531e-07
KEGG_PATHWAY	hsa04915:Estrogen signaling pathway	15	6.55022	2.30896e-08	ENSG00000132155, ENSG00000091831, ENSG00000164867, ENSG00000133703, ENSG00000171608, ENSG00000170345, ENSG00000146648, ENSG00000177885, ENSG00000121879, ENSG00000087245, ENSG00000177606, ENSG00000142208, ENSG00000100030, ENSG00000051382, ENSG00000174775	151	99	6879	6.90247	4.50246e-06	1.66758e-07	2.88204e-07
KEGG_PATHWAY	hsa05160:Hepatitis C	17	7.42358	2.35201e-08	ENSG00000132155, ENSG00000232810, ENSG00000133703, ENSG00000171608, ENSG00000146648, ENSG00000177885, ENSG00000121879, ENSG00000186951, ENSG00000142208, ENSG00000168610, ENSG00000141510, ENSG00000100030, ENSG00000109320, ENSG00000051382, ENSG00000124762, ENSG00000174775, ENSG00000112062	151	133	6879	5.82298	4.58641e-06	1.63801e-07	2.93578e-07
KEGG_PATHWAY	hsa05142:Chagas disease (American trypanosomiasis)	15	6.55022	4.39944e-08	ENSG00000163513, ENSG00000108691, ENSG00000166949, ENSG00000232810, ENSG00000171608, ENSG00000170345, ENSG00000026103, ENSG00000121879, ENSG00000177606, ENSG00000142208, ENSG00000100030, ENSG00000109320, ENSG00000051382, ENSG00000175387, ENSG00000112062	151	104	6879	6.57062	8.57886e-06	2.95824e-07	5.49137e-07
KEGG_PATHWAY	hsa04110:Cell cycle	16	6.9869	6.15085e-08	ENSG00000136997, ENSG00000129355, ENSG00000166949, ENSG00000135679, ENSG00000112742, ENSG00000134057, ENSG00000164611, ENSG00000147889, ENSG00000141510, ENSG00000007968, ENSG00000101412, ENSG00000175387, ENSG00000141646, ENSG00000124762, ENSG00000111276, ENSG00000112242	151	124	6879	5.87823	1.19941e-05	3.99805e-07	7.67748e-07
KEGG_PATHWAY	hsa04668:TNF signaling pathway	15	6.55022	6.36142e-08	ENSG00000108691, ENSG00000128342, ENSG00000232810, ENSG00000171608, ENSG00000170345, ENSG00000026103, ENSG00000121879, ENSG00000177606, ENSG00000142208, ENSG00000100030, ENSG00000109320, ENSG00000051382, ENSG00000101384, ENSG00000112062, ENSG00000118503	151	107	6879	6.3864	1.24047e-05	4.00154e-07	7.94031e-07
KEGG_PATHWAY	hsa04014:Ras signaling pathway	21	9.17031	7.62836e-08	ENSG00000066468, ENSG00000132155, ENSG00000105976, ENSG00000116473, ENSG00000133703, ENSG00000171608, ENSG00000033327, ENSG00000146648, ENSG00000177885, ENSG00000121879, ENSG00000127314, ENSG00000142208, ENSG00000134954, ENSG00000100030, ENSG00000091879, ENSG00000140443, ENSG00000183454, ENSG00000109320, ENSG00000051382, ENSG00000174775, ENSG00000156299	151	226	6879	4.23311	1.48752e-05	4.64853e-07	9.5217e-07
KEGG_PATHWAY	hsa04510:Focal adhesion	20	8.73362	8.59672e-08	ENSG00000132155, ENSG00000105976, ENSG00000116473, ENSG00000171608, ENSG00000146648, ENSG00000177885, ENSG00000121879, ENSG00000127314, ENSG00000134318, ENSG00000177606, ENSG00000171791, ENSG00000142208, ENSG00000137801, ENSG00000100030, ENSG00000140443, ENSG00000172531, ENSG00000051382, ENSG00000050820, ENSG00000174775, ENSG00000141736	151	206	6879	4.42294	1.67635e-05	5.07988e-07	1.07304e-06
KEGG_PATHWAY	hsa04062:Chemokine signaling pathway	19	8.29694	9.27231e-08	ENSG00000132155, ENSG00000108691, ENSG00000116473, ENSG00000133703, ENSG00000171608, ENSG00000177885, ENSG00000121879, ENSG00000127314, ENSG00000134318, ENSG00000142208, ENSG00000121966, ENSG00000168610, ENSG00000100030, ENSG00000109320, ENSG00000051382, ENSG00000050820, ENSG00000174775, ENSG00000096968, ENSG00000156299	151	186	6879	4.6536	1.80808e-05	5.31794e-07	1.15737e-06
KEGG_PATHWAY	hsa04010:MAPK signaling pathway	22	9.60699	1.06117e-07	ENSG00000163513, ENSG00000136997, ENSG00000066468, ENSG00000132155, ENSG00000116473, ENSG00000232810, ENSG00000133703, ENSG00000026103, ENSG00000170345, ENSG00000146648, ENSG00000173327, ENSG00000177885, ENSG00000127314, ENSG00000177606, ENSG00000117676, ENSG00000142208, ENSG00000141510, ENSG00000139318, ENSG00000100030, ENSG00000109320, ENSG00000174775, ENSG00000112062	151	253	6879	3.96142	2.06926e-05	5.91223e-07	1.32455e-06
KEGG_PATHWAY	hsa04664:Fc epsilon RI signaling pathway	12	5.24017	1.93494e-07	ENSG00000132155, ENSG00000142208, ENSG00000232810, ENSG00000100030, ENSG00000133703, ENSG00000171608, ENSG00000033327, ENSG00000051382, ENSG00000177885, ENSG00000121879, ENSG00000112062, ENSG00000174775	151	68	6879	8.03935	3.77307e-05	1.04809e-06	2.41519e-06
KEGG_PATHWAY	hsa04660:T cell receptor signaling pathway	14	6.11354	2.08074e-07	ENSG00000132155, ENSG00000232810, ENSG00000133703, ENSG00000171608, ENSG00000170345, ENSG00000177885, ENSG00000121879, ENSG00000177606, ENSG00000142208, ENSG00000100030, ENSG00000051382, ENSG00000109320, ENSG00000174775, ENSG00000112062	151	100	6879	6.37788	4.05737e-05	1.09661e-06	2.59718e-06
KEGG_PATHWAY	hsa04662:B cell receptor signaling pathway	12	5.24017	2.25923e-07	ENSG00000132155, ENSG00000177606, ENSG00000142208, ENSG00000100030, ENSG00000133703, ENSG00000171608, ENSG00000170345, ENSG00000109320, ENSG00000051382, ENSG00000177885, ENSG00000121879, ENSG00000174775	151	69	6879	7.92283	4.4054e-05	1.15934e-06	2.81997e-06
KEGG_PATHWAY	hsa04024:cAMP signaling pathway	19	8.29694	2.40898e-07	ENSG00000111087, ENSG00000132155, ENSG00000113448, ENSG00000116473, ENSG00000171608, ENSG00000170345, ENSG00000125398, ENSG00000121879, ENSG00000127314, ENSG00000186951, ENSG00000134318, ENSG00000177606, ENSG00000142208, ENSG00000100030, ENSG00000183454, ENSG00000172531, ENSG00000109320, ENSG00000051382, ENSG00000156299	151	198	6879	4.37156	4.6974e-05	1.20449e-06	3.00688e-06
KEGG_PATHWAY	hsa04370:VEGF signaling pathway	11	4.80349	6.25994e-07	ENSG00000132155, ENSG00000142208, ENSG00000100030, ENSG00000133703, ENSG00000164867, ENSG00000171608, ENSG00000051382, ENSG00000121879, ENSG00000112062, ENSG00000174775, ENSG00000176170	151	61	6879	8.21507	0.000122061	3.05172e-06	7.81362e-06
KEGG_PATHWAY	hsa05231:Choline metabolism in cancer	13	5.67686	1.67083e-06	ENSG00000132155, ENSG00000133703, ENSG00000171608, ENSG00000170345, ENSG00000146648, ENSG00000177885, ENSG00000121879, ENSG00000187840, ENSG00000177606, ENSG00000142208, ENSG00000100030, ENSG00000051382, ENSG00000174775	151	101	6879	5.86368	0.00032576	7.94663e-06	2.08551e-05
KEGG_PATHWAY	hsa05222:Small cell lung cancer	12	5.24017	1.95908e-06	ENSG00000136997, ENSG00000171791, ENSG00000142208, ENSG00000141510, ENSG00000007968, ENSG00000171608, ENSG00000101412, ENSG00000109320, ENSG00000051382, ENSG00000111276, ENSG00000121879, ENSG00000112242	151	85	6879	6.43148	0.000381949	9.09572e-06	2.4453e-05
KEGG_PATHWAY	hsa04520:Adherens junction	11	4.80349	2.65963e-06	ENSG00000163513, ENSG00000124216, ENSG00000105976, ENSG00000166949, ENSG00000101266, ENSG00000100030, ENSG00000140443, ENSG00000175387, ENSG00000146648, ENSG00000141646, ENSG00000141736	151	71	6879	7.05802	0.000518494	1.20611e-05	3.3197e-05
KEGG_PATHWAY	hsa04919:Thyroid hormone signaling pathway	13	5.67686	6.64915e-06	ENSG00000136997, ENSG00000132155, ENSG00000091831, ENSG00000135679, ENSG00000133703, ENSG00000171608, ENSG00000121879, ENSG00000142208, ENSG00000141510, ENSG00000100030, ENSG00000051382, ENSG00000174775, ENSG00000148400	151	115	6879	5.14984	0.00129575	2.94675e-05	8.29914e-05
KEGG_PATHWAY	hsa04350:TGF-beta signaling pathway	11	4.80349	1.24797e-05	ENSG00000123612, ENSG00000163513, ENSG00000136997, ENSG00000138696, ENSG00000137801, ENSG00000166949, ENSG00000232810, ENSG00000100030, ENSG00000107779, ENSG00000175387, ENSG00000141646	151	84	6879	5.9657	0.0024306	5.40776e-05	0.000155761
KEGG_PATHWAY	hsa04630:Jak-STAT signaling pathway	14	6.11354	1.45462e-05	ENSG00000113594, ENSG00000136997, ENSG00000128342, ENSG00000160712, ENSG00000171608, ENSG00000177885, ENSG00000121879, ENSG00000187266, ENSG00000131788, ENSG00000142208, ENSG00000168610, ENSG00000130427, ENSG00000051382, ENSG00000096968	151	145	6879	4.39854	0.00283251	6.16617e-05	0.00018155
KEGG_PATHWAY	hsa04914:Progesterone-mediated oocyte maturation	11	4.80349	1.70998e-05	ENSG00000132155, ENSG00000142208, ENSG00000117676, ENSG00000100030, ENSG00000133703, ENSG00000171608, ENSG00000140443, ENSG00000134057, ENSG00000051382, ENSG00000121879, ENSG00000112062	151	87	6879	5.75999	0.00332893	7.09439e-05	0.000213418
KEGG_PATHWAY	hsa04931:Insulin resistance	12	5.24017	2.06046e-05	ENSG00000186951, ENSG00000142208, ENSG00000117676, ENSG00000109819, ENSG00000168610, ENSG00000232810, ENSG00000164867, ENSG00000171608, ENSG00000172531, ENSG00000109320, ENSG00000051382, ENSG00000121879	151	108	6879	5.06181	0.00400988	8.37035e-05	0.000257156
KEGG_PATHWAY	hsa04380:Osteoclast differentiation	13	5.67686	2.53505e-05	ENSG00000163513, ENSG00000177606, ENSG00000142208, ENSG00000232810, ENSG00000100030, ENSG00000171608, ENSG00000170345, ENSG00000033327, ENSG00000109320, ENSG00000051382, ENSG00000177885, ENSG00000121879, ENSG00000112062	151	131	6879	4.52085	0.00493121	0.000100881	0.000316378
KEGG_PATHWAY	hsa05162:Measles	13	5.67686	2.95243e-05	ENSG00000171608, ENSG00000026103, ENSG00000121879, ENSG00000142208, ENSG00000168610, ENSG00000101266, ENSG00000141510, ENSG00000160710, ENSG00000051382, ENSG00000109320, ENSG00000111276, ENSG00000096968, ENSG00000118503	151	133	6879	4.45287	0.00574077	0.00011514	0.000368459
KEGG_PATHWAY	hsa05203:Viral carcinogenesis	16	6.9869	3.62739e-05	ENSG00000030110, ENSG00000135679, ENSG00000133703, ENSG00000171608, ENSG00000177885, ENSG00000121879, ENSG00000147889, ENSG00000177606, ENSG00000168610, ENSG00000141510, ENSG00000100030, ENSG00000109320, ENSG00000051382, ENSG00000124762, ENSG00000111276, ENSG00000174775	151	205	6879	3.55561	0.00704858	0.000138687	0.000452676
KEGG_PATHWAY	hsa04910:Insulin signaling pathway	13	5.67686	4.26704e-05	ENSG00000132155, ENSG00000142208, ENSG00000109819, ENSG00000100030, ENSG00000133703, ENSG00000171608, ENSG00000172531, ENSG00000051382, ENSG00000177885, ENSG00000121879, ENSG00000159399, ENSG00000187840, ENSG00000174775	151	138	6879	4.29153	0.00828639	0.000160005	0.000532482
KEGG_PATHWAY	hsa04210:Apoptosis	9	3.93013	5.28995e-05	ENSG00000171791, ENSG00000142208, ENSG00000141510, ENSG00000232810, ENSG00000171608, ENSG00000026103, ENSG00000109320, ENSG00000051382, ENSG00000121879	151	62	6879	6.61301	0.0102627	0.000194617	0.000660091
KEGG_PATHWAY	hsa05202:Transcriptional misregulation in cancer	14	6.11354	6.51133e-05	ENSG00000168283, ENSG00000163513, ENSG00000136997, ENSG00000105976, ENSG00000135679, ENSG00000143995, ENSG00000141510, ENSG00000149948, ENSG00000140443, ENSG00000109320, ENSG00000124762, ENSG00000111276, ENSG00000245848, ENSG00000167081	151	167	6879	3.81909	0.0126172	0.000235111	0.00081244
KEGG_PATHWAY	hsa04720:Long-term potentiation	9	3.93013	8.34828e-05	ENSG00000132155, ENSG00000117676, ENSG00000116473, ENSG00000100030, ENSG00000133703, ENSG00000172531, ENSG00000183454, ENSG00000127314, ENSG00000174775	151	66	6879	6.21222	0.016148	0.000295953	0.00104153
KEGG_PATHWAY	hsa05164:Influenza A	14	6.11354	9.93313e-05	ENSG00000108691, ENSG00000132155, ENSG00000232810, ENSG00000171608, ENSG00000026103, ENSG00000121879, ENSG00000177606, ENSG00000142208, ENSG00000100030, ENSG00000160710, ENSG00000109320, ENSG00000051382, ENSG00000112062, ENSG00000096968	151	174	6879	3.66545	0.0191842	0.000345843	0.00123915
KEGG_PATHWAY	hsa04932:Non-alcoholic fatty liver disease (NAFLD)	13	5.67686	0.00010292	ENSG00000232810, ENSG00000160712, ENSG00000026103, ENSG00000171608, ENSG00000173327, ENSG00000121879, ENSG00000153094, ENSG00000186951, ENSG00000177606, ENSG00000142208, ENSG00000051382, ENSG00000109320, ENSG00000245848	151	151	6879	3.92206	0.0198704	0.000352052	0.00128389
KEGG_PATHWAY	hsa04670:Leukocyte transendothelial migration	11	4.80349	0.000189163	ENSG00000087245, ENSG00000134318, ENSG00000121966, ENSG00000116473, ENSG00000171608, ENSG00000179776, ENSG00000051382, ENSG00000121879, ENSG00000050820, ENSG00000127314, ENSG00000112062	151	115	6879	4.35756	0.0362181	0.000635836	0.00235857
KEGG_PATHWAY	hsa04150:mTOR signaling pathway	8	3.49345	0.000241309	ENSG00000142208, ENSG00000117676, ENSG00000232810, ENSG00000100030, ENSG00000171608, ENSG00000051382, ENSG00000121879, ENSG00000187840	151	58	6879	6.28363	0.0459707	0.000797324	0.00300784
KEGG_PATHWAY	hsa04320:Dorso-ventral axis formation	6	2.62009	0.000252653	ENSG00000134954, ENSG00000100030, ENSG00000133703, ENSG00000146648, ENSG00000177885, ENSG00000148400	151	27	6879	10.1236	0.0480793	0.000820889	0.00314904
KEGG_PATHWAY	hsa04650:Natural killer cell mediated cytotoxicity	11	4.80349	0.000307074	ENSG00000108622, ENSG00000132155, ENSG00000232810, ENSG00000100030, ENSG00000133703, ENSG00000171608, ENSG00000026103, ENSG00000051382, ENSG00000177885, ENSG00000121879, ENSG00000174775	151	122	6879	4.10753	0.0581305	0.000981298	0.00382614
KEGG_PATHWAY	hsa04390:Hippo signaling pathway	12	5.24017	0.000429628	ENSG00000163513, ENSG00000164930, ENSG00000136997, ENSG00000138696, ENSG00000166949, ENSG00000134982, ENSG00000107779, ENSG00000172531, ENSG00000175387, ENSG00000141646, ENSG00000114251, ENSG00000125084	151	151	6879	3.62037	0.0803807	0.00135063	0.00534941
KEGG_PATHWAY	hsa04620:Toll-like receptor signaling pathway	10	4.36681	0.000475468	ENSG00000177606, ENSG00000142208, ENSG00000232810, ENSG00000100030, ENSG00000171608, ENSG00000170345, ENSG00000109320, ENSG00000051382, ENSG00000121879, ENSG00000112062	151	106	6879	4.29776	0.0885679	0.00147095	0.00591861
KEGG_PATHWAY	hsa04611:Platelet activation	11	4.80349	0.000511581	ENSG00000134318, ENSG00000142208, ENSG00000116473, ENSG00000100030, ENSG00000164867, ENSG00000171608, ENSG00000172531, ENSG00000051382, ENSG00000121879, ENSG00000127314, ENSG00000112062	151	130	6879	3.85476	0.0949669	0.00155791	0.00636682
KEGG_PATHWAY	hsa04810:Regulation of actin cytoskeleton	14	6.11354	0.000632021	ENSG00000066468, ENSG00000132155, ENSG00000133703, ENSG00000171608, ENSG00000146648, ENSG00000121879, ENSG00000134318, ENSG00000100030, ENSG00000134982, ENSG00000172531, ENSG00000051382, ENSG00000050820, ENSG00000156299, ENSG00000174775	151	210	6879	3.03709	0.115987	0.00189487	0.00786032
KEGG_PATHWAY	hsa04725:Cholinergic synapse	10	4.36681	0.000667083	ENSG00000171791, ENSG00000142208, ENSG00000100030, ENSG00000133703, ENSG00000171608, ENSG00000170345, ENSG00000051382, ENSG00000121879, ENSG00000174775, ENSG00000096968	151	111	6879	4.10417	0.122014	0.00196964	0.00829471
KEGG_PATHWAY	hsa04912:GnRH signaling pathway	9	3.93013	0.000780511	ENSG00000087245, ENSG00000132155, ENSG00000177606, ENSG00000100030, ENSG00000133703, ENSG00000146648, ENSG00000177885, ENSG00000112062, ENSG00000174775	151	91	6879	4.50557	0.141234	0.00226994	0.00969879
KEGG_PATHWAY	hsa04310:Wnt signaling pathway	11	4.80349	0.000818326	ENSG00000164930, ENSG00000136997, ENSG00000134318, ENSG00000177606, ENSG00000141510, ENSG00000101266, ENSG00000134982, ENSG00000120057, ENSG00000141646, ENSG00000114251, ENSG00000125084	151	138	6879	3.6313	0.147548	0.00234488	0.0101665
KEGG_PATHWAY	hsa05217:Basal cell carcinoma	7	3.05677	0.00105968	ENSG00000111087, ENSG00000164930, ENSG00000141510, ENSG00000134982, ENSG00000128602, ENSG00000114251, ENSG00000125084	151	54	6879	5.90545	0.186775	0.00299186	0.0131468
KEGG_PATHWAY	hsa04960:Aldosterone-regulated sodium reabsorption	6	2.62009	0.00146006	ENSG00000100030, ENSG00000133703, ENSG00000171608, ENSG00000051382, ENSG00000111319, ENSG00000121879	151	39	6879	7.00866	0.247926	0.00406202	0.0180725
KEGG_PATHWAY	hsa04921:Oxytocin signaling pathway	11	4.80349	0.00154975	ENSG00000134318, ENSG00000132155, ENSG00000177606, ENSG00000100030, ENSG00000133703, ENSG00000164867, ENSG00000170345, ENSG00000172531, ENSG00000146648, ENSG00000124762, ENSG00000174775	151	150	6879	3.34079	0.260984	0.00425061	0.0191728
KEGG_PATHWAY	hsa04666:Fc gamma R-mediated phagocytosis	8	3.49345	0.00226844	ENSG00000132155, ENSG00000142208, ENSG00000100030, ENSG00000171608, ENSG00000033327, ENSG00000051382, ENSG00000121879, ENSG00000176170	151	84	6879	4.33869	0.357796	0.0061318	0.0279488
KEGG_PATHWAY	hsa05145:Toxoplasmosis	9	3.93013	0.00265815	ENSG00000171791, ENSG00000142208, ENSG00000168610, ENSG00000232810, ENSG00000100030, ENSG00000109320, ENSG00000012779, ENSG00000112062, ENSG00000096968	151	110	6879	3.72733	0.404902	0.00708477	0.0326773
KEGG_PATHWAY	hsa04115:p53 signaling pathway	7	3.05677	0.00324754	ENSG00000147889, ENSG00000137801, ENSG00000141510, ENSG00000135679, ENSG00000026103, ENSG00000134057, ENSG00000124762	151	67	6879	4.75961	0.469694	0.00853501	0.0397886
KEGG_PATHWAY	hsa05216:Thyroid cancer	5	2.18341	0.00337426	ENSG00000136997, ENSG00000141510, ENSG00000100030, ENSG00000133703, ENSG00000174775	151	29	6879	7.85453	0.482679	0.0087494	0.0413111
KEGG_PATHWAY	hsa04930:Type II diabetes mellitus	6	2.62009	0.00371136	ENSG00000232810, ENSG00000100030, ENSG00000171608, ENSG00000051382, ENSG00000121879, ENSG00000159399	151	48	6879	5.69454	0.515705	0.00949492	0.0453508
KEGG_PATHWAY	hsa04920:Adipocytokine signaling pathway	7	3.05677	0.00404518	ENSG00000186951, ENSG00000142208, ENSG00000109819, ENSG00000168610, ENSG00000232810, ENSG00000109320, ENSG00000096968	151	70	6879	4.55563	0.546341	0.0102125	0.0493357
UCSC_TFBS	BRACH	148	64.6288	4.67971e-10	ENSG00000138449, ENSG00000171056, ENSG00000105976, ENSG00000113448, ENSG00000214548, ENSG00000104081, ENSG00000187266, ENSG00000124216, ENSG00000134318, ENSG00000168610, ENSG00000101266, ENSG00000130427, ENSG00000054598, ENSG00000125249, ENSG00000163513, ENSG00000099953, ENSG00000116833, ENSG00000112742, ENSG00000185499, ENSG00000119541, ENSG00000163795, ENSG00000196498, ENSG00000120057, ENSG0000…	222	9522	20726	1.4511	8.23629e-08	8.23629e-08	5.74259e-09
UCSC_TFBS	MYOD	149	65.0655	4.8956e-10	ENSG00000138449, ENSG00000171056, ENSG00000105976, ENSG00000113448, ENSG00000214548, ENSG00000104081, ENSG00000187266, ENSG00000124216, ENSG00000134318, ENSG00000168610, ENSG00000130427, ENSG00000141646, ENSG00000050820, ENSG00000054598, ENSG00000168283, ENSG00000163513, ENSG00000113594, ENSG00000099953, ENSG00000116833, ENSG00000112742, ENSG00000185499, ENSG00000163795, ENSG00000196498, ENSG0000…	222	9623	20726	1.44557	8.61626e-08	4.30813e-08	6.00751e-09
UCSC_TFBS	ATF	100	43.6681	1.10859e-09	ENSG00000113448, ENSG00000214548, ENSG00000104081, ENSG00000164930, ENSG00000168610, ENSG00000141646, ENSG00000054598, ENSG00000125249, ENSG00000099953, ENSG00000185499, ENSG00000127314, ENSG00000111276, ENSG00000148400, ENSG00000114251, ENSG00000129965, ENSG00000111087, ENSG00000167244, ENSG00000044574, ENSG00000166949, ENSG00000128710, ENSG00000109436, ENSG00000171388, ENSG00000159388, ENSG0000…	222	5396	20726	1.73018	1.95112e-07	6.50373e-08	1.36038e-08
UCSC_TFBS	ISRE	125	54.5852	1.14009e-09	ENSG00000138449, ENSG00000105976, ENSG00000113448, ENSG00000214548, ENSG00000104081, ENSG00000187266, ENSG00000164930, ENSG00000124216, ENSG00000134318, ENSG00000168610, ENSG00000101266, ENSG00000130427, ENSG00000141646, ENSG00000054598, ENSG00000125249, ENSG00000163513, ENSG00000113594, ENSG00000168283, ENSG00000164938, ENSG00000185499, ENSG00000119541, ENSG00000196498, ENSG00000151665, ENSG0000…	222	7505	20726	1.55497	2.00656e-07	5.01641e-08	1.39904e-08
UCSC_TFBS	RSRFC4	130	56.7686	3.86466e-09	ENSG00000105976, ENSG00000113448, ENSG00000104081, ENSG00000134318, ENSG00000101266, ENSG00000050820, ENSG00000054598, ENSG00000163513, ENSG00000113594, ENSG00000168283, ENSG00000116833, ENSG00000112742, ENSG00000185499, ENSG00000119541, ENSG00000127314, ENSG00000196498, ENSG00000151665, ENSG00000106780, ENSG00000175387, ENSG00000187531, ENSG00000148400, ENSG00000114251, ENSG00000111087, ENSG0000…	222	8084	20726	1.50134	6.8018e-07	1.36036e-07	4.74242e-08
UCSC_TFBS	IRF7	125	54.5852	1.07442e-08	ENSG00000138449, ENSG00000105976, ENSG00000113448, ENSG00000214548, ENSG00000104081, ENSG00000164930, ENSG00000134318, ENSG00000168610, ENSG00000141646, ENSG00000054598, ENSG00000050820, ENSG00000112062, ENSG00000163513, ENSG00000113594, ENSG00000168283, ENSG00000116833, ENSG00000164938, ENSG00000112742, ENSG00000185499, ENSG00000119541, ENSG00000163795, ENSG00000196498, ENSG00000151665, ENSG0000…	222	7751	20726	1.50562	1.89098e-06	3.15164e-07	1.31845e-07
UCSC_TFBS	RORA2	129	56.3319	1.11419e-08	ENSG00000138449, ENSG00000105976, ENSG00000113448, ENSG00000104081, ENSG00000187266, ENSG00000134318, ENSG00000168610, ENSG00000101266, ENSG00000141646, ENSG00000054598, ENSG00000112062, ENSG00000163513, ENSG00000168283, ENSG00000099953, ENSG00000116833, ENSG00000164938, ENSG00000185499, ENSG00000127314, ENSG00000163795, ENSG00000196498, ENSG00000151665, ENSG00000141510, ENSG00000120057, ENSG0000…	222	8114	20726	1.48428	1.96098e-06	2.8014e-07	1.36725e-07
UCSC_TFBS	CEBP	184	80.3493	1.16814e-08	ENSG00000138449, ENSG00000171056, ENSG00000105976, ENSG00000113448, ENSG00000104081, ENSG00000187266, ENSG00000164930, ENSG00000124216, ENSG00000134318, ENSG00000168610, ENSG00000101266, ENSG00000050820, ENSG00000054598, ENSG00000112062, ENSG00000125249, ENSG00000168283, ENSG00000163513, ENSG00000113594, ENSG00000116833, ENSG00000164938, ENSG00000185499, ENSG00000119541, ENSG00000127314, ENSG0000…	222	13635	20726	1.25987	2.05593e-06	2.56991e-07	1.43346e-07
UCSC_TFBS	HNF3B	116	50.655	1.33179e-08	ENSG00000138449, ENSG00000105976, ENSG00000113448, ENSG00000214548, ENSG00000104081, ENSG00000134318, ENSG00000168610, ENSG00000141646, ENSG00000054598, ENSG00000113594, ENSG00000099953, ENSG00000116833, ENSG00000112742, ENSG00000185499, ENSG00000119541, ENSG00000120057, ENSG00000106780, ENSG00000175387, ENSG00000187531, ENSG00000129965, ENSG00000114251, ENSG00000167244, ENSG00000166949, ENSG0000…	222	6985	20726	1.55044	2.34395e-06	2.6044e-07	1.63428e-07
UCSC_TFBS	LMO2COM	151	65.9389	1.51334e-08	ENSG00000138449, ENSG00000105976, ENSG00000113448, ENSG00000214548, ENSG00000187266, ENSG00000134318, ENSG00000168610, ENSG00000101266, ENSG00000130427, ENSG00000141646, ENSG00000050820, ENSG00000112062, ENSG00000125249, ENSG00000163513, ENSG00000113594, ENSG00000099953, ENSG00000116833, ENSG00000112742, ENSG00000185499, ENSG00000163795, ENSG00000196498, ENSG00000117676, ENSG00000141510, ENSG0000…	222	10216	20726	1.37993	2.66347e-06	2.66348e-07	1.85706e-07
UCSC_TFBS	NFKB	133	58.0786	1.87349e-08	ENSG00000105976, ENSG00000113448, ENSG00000214548, ENSG00000104081, ENSG00000187266, ENSG00000124216, ENSG00000134318, ENSG00000168610, ENSG00000101266, ENSG00000141646, ENSG00000050820, ENSG00000054598, ENSG00000112062, ENSG00000163513, ENSG00000113594, ENSG00000099953, ENSG00000116833, ENSG00000185499, ENSG00000127314, ENSG00000163795, ENSG00000196498, ENSG00000141510, ENSG00000187531, ENSG0000…	222	8539	20726	1.45414	3.29734e-06	2.99758e-07	2.29901e-07
UCSC_TFBS	CREBP1	129	56.3319	1.93002e-08	ENSG00000138449, ENSG00000105976, ENSG00000113448, ENSG00000164930, ENSG00000124216, ENSG00000134318, ENSG00000168610, ENSG00000130427, ENSG00000141646, ENSG00000054598, ENSG00000112062, ENSG00000125249, ENSG00000163513, ENSG00000113594, ENSG00000168283, ENSG00000099953, ENSG00000116833, ENSG00000164938, ENSG00000185499, ENSG00000127314, ENSG00000196498, ENSG00000151665, ENSG00000106780, ENSG0000…	222	8178	20726	1.47267	3.39683e-06	2.8307e-07	2.36838e-07
UCSC_TFBS	AP1	151	65.9389	4.65276e-08	ENSG00000138449, ENSG00000171056, ENSG00000105976, ENSG00000113448, ENSG00000214548, ENSG00000104081, ENSG00000187266, ENSG00000164930, ENSG00000134318, ENSG00000168610, ENSG00000130427, ENSG00000050820, ENSG00000054598, ENSG00000168283, ENSG00000163513, ENSG00000113594, ENSG00000099953, ENSG00000116833, ENSG00000127314, ENSG00000163795, ENSG00000196498, ENSG00000117676, ENSG00000141510, ENSG0000…	222	10356	20726	1.36128	8.18882e-06	6.29912e-07	5.70951e-07
UCSC_TFBS	PAX2	149	65.0655	5.03068e-08	ENSG00000138449, ENSG00000171056, ENSG00000105976, ENSG00000113448, ENSG00000187266, ENSG00000134318, ENSG00000168610, ENSG00000101266, ENSG00000050820, ENSG00000125249, ENSG00000168283, ENSG00000163513, ENSG00000116833, ENSG00000112742, ENSG00000185499, ENSG00000119541, ENSG00000127314, ENSG00000196498, ENSG00000141510, ENSG00000120057, ENSG00000106780, ENSG00000175387, ENSG00000187531, ENSG0000…	222	10171	20726	1.36768	8.85395e-06	6.32428e-07	6.17327e-07
UCSC_TFBS	MRF2	134	58.5153	6.85704e-08	ENSG00000138449, ENSG00000105976, ENSG00000113448, ENSG00000104081, ENSG00000164930, ENSG00000134318, ENSG00000168610, ENSG00000101266, ENSG00000141646, ENSG00000054598, ENSG00000163513, ENSG00000113594, ENSG00000116833, ENSG00000185499, ENSG00000127314, ENSG00000163795, ENSG00000196498, ENSG00000120057, ENSG00000175387, ENSG00000148400, ENSG00000129965, ENSG00000114251, ENSG00000111087, ENSG0000…	222	8789	20726	1.4234	1.20683e-05	8.04559e-07	8.41444e-07
UCSC_TFBS	NFAT	115	50.2183	6.86652e-08	ENSG00000138449, ENSG00000171056, ENSG00000105976, ENSG00000113448, ENSG00000104081, ENSG00000124216, ENSG00000134318, ENSG00000101266, ENSG00000125249, ENSG00000113594, ENSG00000168283, ENSG00000116833, ENSG00000164938, ENSG00000112742, ENSG00000196498, ENSG00000106780, ENSG00000175387, ENSG00000148400, ENSG00000166949, ENSG00000128710, ENSG00000019186, ENSG00000164683, ENSG00000111319, ENSG0000…	222	7085	20726	1.51538	1.2085e-05	7.55317e-07	8.42607e-07
UCSC_TFBS	PAX4	184	80.3493	7.66085e-08	ENSG00000138449, ENSG00000171056, ENSG00000105976, ENSG00000113448, ENSG00000214548, ENSG00000187266, ENSG00000164930, ENSG00000134318, ENSG00000168610, ENSG00000101266, ENSG00000130427, ENSG00000141646, ENSG00000050820, ENSG00000054598, ENSG00000112062, ENSG00000125249, ENSG00000163513, ENSG00000113594, ENSG00000099953, ENSG00000116833, ENSG00000164938, ENSG00000112742, ENSG00000185499, ENSG0000…	222	13868	20726	1.2387	1.3483e-05	7.93123e-07	9.40081e-07
UCSC_TFBS	IK3	120	52.4017	7.81801e-08	ENSG00000138449, ENSG00000105976, ENSG00000113448, ENSG00000214548, ENSG00000104081, ENSG00000124216, ENSG00000134318, ENSG00000168610, ENSG00000101266, ENSG00000113594, ENSG00000099953, ENSG00000185499, ENSG00000127314, ENSG00000196498, ENSG00000163795, ENSG00000151665, ENSG00000117676, ENSG00000120057, ENSG00000106780, ENSG00000148400, ENSG00000129965, ENSG00000114251, ENSG00000111087, ENSG0000…	222	7539	20726	1.48604	1.37596e-05	7.64427e-07	9.59366e-07
UCSC_TFBS	SRY	115	50.2183	8.49204e-08	ENSG00000105976, ENSG00000113448, ENSG00000214548, ENSG00000104081, ENSG00000124216, ENSG00000134318, ENSG00000168610, ENSG00000101266, ENSG00000050820, ENSG00000125249, ENSG00000163513, ENSG00000113594, ENSG00000168283, ENSG00000099953, ENSG00000116833, ENSG00000112742, ENSG00000185499, ENSG00000106780, ENSG00000175387, ENSG00000111276, ENSG00000148400, ENSG00000129965, ENSG00000114251, ENSG0000…	222	7110	20726	1.51005	1.49459e-05	7.86631e-07	1.04208e-06
UCSC_TFBS	NFKAPPAB	102	44.5415	9.25111e-08	ENSG00000113448, ENSG00000214548, ENSG00000104081, ENSG00000124216, ENSG00000168610, ENSG00000101266, ENSG00000141646, ENSG00000054598, ENSG00000125249, ENSG00000116833, ENSG00000185499, ENSG00000127314, ENSG00000196498, ENSG00000163795, ENSG00000117676, ENSG00000141510, ENSG00000111276, ENSG00000148400, ENSG00000114251, ENSG00000111087, ENSG00000128710, ENSG00000166450, ENSG00000111319, ENSG0000…	222	6011	20726	1.58422	1.62818e-05	8.14097e-07	1.13523e-06
UCSC_TFBS	HNF1	143	62.4454	9.49602e-08	ENSG00000138449, ENSG00000105976, ENSG00000113448, ENSG00000214548, ENSG00000104081, ENSG00000187266, ENSG00000164930, ENSG00000134318, ENSG00000168610, ENSG00000141646, ENSG00000112062, ENSG00000125249, ENSG00000163513, ENSG00000113594, ENSG00000168283, ENSG00000099953, ENSG00000116833, ENSG00000185499, ENSG00000119541, ENSG00000127314, ENSG00000163795, ENSG00000196498, ENSG00000120057, ENSG0000…	222	9675	20726	1.3799	1.67129e-05	7.95857e-07	1.16528e-06
UCSC_TFBS	FOXD3	99	43.2314	1.01527e-07	ENSG00000105976, ENSG00000113448, ENSG00000164930, ENSG00000168610, ENSG00000130427, ENSG00000141646, ENSG00000054598, ENSG00000112062, ENSG00000113594, ENSG00000163513, ENSG00000099953, ENSG00000116833, ENSG00000120057, ENSG00000175387, ENSG00000106780, ENSG00000111276, ENSG00000114251, ENSG00000044574, ENSG00000166949, ENSG00000128710, ENSG00000166450, ENSG00000019186, ENSG00000089902, ENSG0000…	222	5772	20726	1.6013	1.78686e-05	8.12217e-07	1.24586e-06
UCSC_TFBS	HLF	112	48.9083	1.09683e-07	ENSG00000138449, ENSG00000105976, ENSG00000113448, ENSG00000104081, ENSG00000164930, ENSG00000134318, ENSG00000101266, ENSG00000141646, ENSG00000112062, ENSG00000125249, ENSG00000113594, ENSG00000163513, ENSG00000168283, ENSG00000116833, ENSG00000164938, ENSG00000112742, ENSG00000119541, ENSG00000127314, ENSG00000196498, ENSG00000163795, ENSG00000151665, ENSG00000106780, ENSG00000187531, ENSG0000…	222	6880	20726	1.51982	1.9304e-05	8.39313e-07	1.34595e-06
UCSC_TFBS	NFKAPPAB65	72	31.441	1.1903e-07	ENSG00000128342, ENSG00000138696, ENSG00000113448, ENSG00000173327, ENSG00000146648, ENSG00000088305, ENSG00000143995, ENSG00000101266, ENSG00000133121, ENSG00000183454, ENSG00000136450, ENSG00000054598, ENSG00000120093, ENSG00000063438, ENSG00000113594, ENSG00000168283, ENSG00000163513, ENSG00000099326, ENSG00000116833, ENSG00000033327, ENSG00000164611, ENSG00000125398, ENSG00000121879, ENSG0000…	222	3661	20726	1.8361	2.09491e-05	8.72886e-07	1.46065e-06
UCSC_TFBS	NKX22	120	52.4017	1.20132e-07	ENSG00000138449, ENSG00000105976, ENSG00000113448, ENSG00000214548, ENSG00000104081, ENSG00000164930, ENSG00000134318, ENSG00000101266, ENSG00000054598, ENSG00000112062, ENSG00000125249, ENSG00000163513, ENSG00000113594, ENSG00000168283, ENSG00000116833, ENSG00000112742, ENSG00000185499, ENSG00000119541, ENSG00000127314, ENSG00000196498, ENSG00000163795, ENSG00000151665, ENSG00000141510, ENSG0000…	222	7591	20726	1.47586	2.1143e-05	8.4573e-07	1.47417e-06
UCSC_TFBS	FAC1	126	55.0218	1.22196e-07	ENSG00000138449, ENSG00000171056, ENSG00000105976, ENSG00000113448, ENSG00000214548, ENSG00000104081, ENSG00000187266, ENSG00000164930, ENSG00000134318, ENSG00000168610, ENSG00000101266, ENSG00000141646, ENSG00000163513, ENSG00000099953, ENSG00000116833, ENSG00000119541, ENSG00000127314, ENSG00000196498, ENSG00000106780, ENSG00000187531, ENSG00000111276, ENSG00000148400, ENSG00000129965, ENSG0000…	222	8130	20726	1.44691	2.15063e-05	8.27173e-07	1.4995e-06
UCSC_TFBS	ATF6	123	53.7118	1.4215e-07	ENSG00000105976, ENSG00000113448, ENSG00000214548, ENSG00000168610, ENSG00000101266, ENSG00000050820, ENSG00000054598, ENSG00000112062, ENSG00000163513, ENSG00000168283, ENSG00000164938, ENSG00000185499, ENSG00000119541, ENSG00000127314, ENSG00000163795, ENSG00000196498, ENSG00000120057, ENSG00000175387, ENSG00000187531, ENSG00000148400, ENSG00000129965, ENSG00000114251, ENSG00000111087, ENSG0000…	222	7879	20726	1.45746	2.50182e-05	9.2661e-07	1.74436e-06
UCSC_TFBS	TBP	100	43.6681	3.78757e-07	ENSG00000105976, ENSG00000113448, ENSG00000124216, ENSG00000168610, ENSG00000050820, ENSG00000112062, ENSG00000113594, ENSG00000168283, ENSG00000116833, ENSG00000119541, ENSG00000127314, ENSG00000196498, ENSG00000151665, ENSG00000106780, ENSG00000187531, ENSG00000111276, ENSG00000148400, ENSG00000111087, ENSG00000166949, ENSG00000166450, ENSG00000089902, ENSG00000109436, ENSG00000171388, ENSG0000…	222	6005	20726	1.55471	6.66591e-05	2.38076e-06	4.64781e-06
UCSC_TFBS	STAT	99	43.2314	4.07882e-07	ENSG00000138449, ENSG00000113448, ENSG00000214548, ENSG00000164930, ENSG00000134318, ENSG00000168610, ENSG00000054598, ENSG00000113594, ENSG00000163513, ENSG00000168283, ENSG00000116833, ENSG00000185499, ENSG00000127314, ENSG00000196498, ENSG00000163795, ENSG00000141510, ENSG00000120057, ENSG00000106780, ENSG00000187531, ENSG00000114251, ENSG00000148400, ENSG00000111087, ENSG00000044574, ENSG0000…	222	5930	20726	1.55863	7.17846e-05	2.47542e-06	5.00521e-06
UCSC_TFBS	FREAC4	121	52.8384	4.2987e-07	ENSG00000105976, ENSG00000113448, ENSG00000214548, ENSG00000104081, ENSG00000164930, ENSG00000134318, ENSG00000168610, ENSG00000101266, ENSG00000141646, ENSG00000054598, ENSG00000163513, ENSG00000113594, ENSG00000168283, ENSG00000116833, ENSG00000185499, ENSG00000119541, ENSG00000127314, ENSG00000120057, ENSG00000106780, ENSG00000175387, ENSG00000187531, ENSG00000148400, ENSG00000129965, ENSG0000…	222	7840	20726	1.44089	7.56542e-05	2.5219e-06	5.27503e-06
UCSC_TFBS	RREB1	106	46.2882	4.51614e-07	ENSG00000105976, ENSG00000113448, ENSG00000214548, ENSG00000104081, ENSG00000187266, ENSG00000134318, ENSG00000168610, ENSG00000101266, ENSG00000130427, ENSG00000054598, ENSG00000185499, ENSG00000196498, ENSG00000163795, ENSG00000117676, ENSG00000141510, ENSG00000120057, ENSG00000175387, ENSG00000187531, ENSG00000129965, ENSG00000111087, ENSG00000167244, ENSG00000137745, ENSG00000087510, ENSG0000…	222	6534	20726	1.51457	7.9481e-05	2.564e-06	5.54185e-06
UCSC_TFBS	BACH2	115	50.2183	4.57781e-07	ENSG00000171056, ENSG00000105976, ENSG00000113448, ENSG00000104081, ENSG00000187266, ENSG00000130427, ENSG00000054598, ENSG00000050820, ENSG00000112062, ENSG00000125249, ENSG00000113594, ENSG00000168283, ENSG00000099953, ENSG00000116833, ENSG00000185499, ENSG00000196498, ENSG00000163795, ENSG00000106780, ENSG00000175387, ENSG00000187531, ENSG00000111087, ENSG00000137745, ENSG00000087510, ENSG0000…	222	7316	20726	1.46753	8.05663e-05	2.51779e-06	5.61753e-06
UCSC_TFBS	GRE	124	54.1485	4.9499e-07	ENSG00000105976, ENSG00000113448, ENSG00000104081, ENSG00000187266, ENSG00000124216, ENSG00000134318, ENSG00000163513, ENSG00000113594, ENSG00000168283, ENSG00000196498, ENSG00000151665, ENSG00000141510, ENSG00000106780, ENSG00000175387, ENSG00000187531, ENSG00000129965, ENSG00000114251, ENSG00000111087, ENSG00000167244, ENSG00000044574, ENSG00000087510, ENSG00000166949, ENSG00000128710, ENSG0000…	222	8128	20726	1.4243	8.71144e-05	2.63994e-06	6.07413e-06
UCSC_TFBS	FREAC7	126	55.0218	7.20382e-07	ENSG00000171056, ENSG00000105976, ENSG00000113448, ENSG00000214548, ENSG00000104081, ENSG00000164930, ENSG00000134318, ENSG00000101266, ENSG00000130427, ENSG00000141646, ENSG00000050820, ENSG00000054598, ENSG00000112062, ENSG00000125249, ENSG00000163513, ENSG00000113594, ENSG00000168283, ENSG00000116833, ENSG00000164938, ENSG00000112742, ENSG00000120057, ENSG00000106780, ENSG00000111276, ENSG0000…	222	8359	20726	1.40727	0.000126779	3.72903e-06	8.83995e-06
UCSC_TFBS	SP1	76	33.1878	7.97055e-07	ENSG00000128342, ENSG00000116473, ENSG00000173327, ENSG00000059728, ENSG00000177885, ENSG00000129473, ENSG00000104081, ENSG00000174996, ENSG00000088305, ENSG00000143995, ENSG00000123411, ENSG00000131914, ENSG00000183454, ENSG00000128602, ENSG00000141646, ENSG00000149823, ENSG00000054598, ENSG00000050820, ENSG00000180228, ENSG00000120093, ENSG00000099953, ENSG00000116833, ENSG00000168758, ENSG0000…	222	4150	20726	1.70973	0.000140272	4.00804e-06	9.78081e-06
UCSC_TFBS	TST1	116	50.655	8.19559e-07	ENSG00000105976, ENSG00000113448, ENSG00000104081, ENSG00000134318, ENSG00000168610, ENSG00000101266, ENSG00000141646, ENSG00000054598, ENSG00000113594, ENSG00000168283, ENSG00000116833, ENSG00000196498, ENSG00000163795, ENSG00000120057, ENSG00000175387, ENSG00000187531, ENSG00000148400, ENSG00000114251, ENSG00000111087, ENSG00000044574, ENSG00000166949, ENSG00000128710, ENSG00000166450, ENSG0000…	222	7479	20726	1.44803	0.000144232	4.00673e-06	1.0057e-05
UCSC_TFBS	FOXO1	111	48.4716	8.38456e-07	ENSG00000138449, ENSG00000105976, ENSG00000113448, ENSG00000214548, ENSG00000104081, ENSG00000054598, ENSG00000125249, ENSG00000163513, ENSG00000113594, ENSG00000168283, ENSG00000116833, ENSG00000164938, ENSG00000119541, ENSG00000151665, ENSG00000120057, ENSG00000175387, ENSG00000106780, ENSG00000187531, ENSG00000111276, ENSG00000148400, ENSG00000129965, ENSG00000167244, ENSG00000044574, ENSG0000…	222	7043	20726	1.47139	0.000147557	3.98832e-06	1.02888e-05
UCSC_TFBS	HEN1	145	63.3188	8.47291e-07	ENSG00000138449, ENSG00000171056, ENSG00000113448, ENSG00000187266, ENSG00000124216, ENSG00000168610, ENSG00000130427, ENSG00000141646, ENSG00000050820, ENSG00000054598, ENSG00000168283, ENSG00000163513, ENSG00000113594, ENSG00000099953, ENSG00000116833, ENSG00000112742, ENSG00000185499, ENSG00000119541, ENSG00000163795, ENSG00000196498, ENSG00000141510, ENSG00000120057, ENSG00000106780, ENSG0000…	222	10160	20726	1.33241	0.000149112	3.92429e-06	1.03973e-05
UCSC_TFBS	AML1	180	78.6026	8.49363e-07	ENSG00000138449, ENSG00000105976, ENSG00000113448, ENSG00000214548, ENSG00000104081, ENSG00000187266, ENSG00000164930, ENSG00000134318, ENSG00000168610, ENSG00000101266, ENSG00000141646, ENSG00000050820, ENSG00000054598, ENSG00000112062, ENSG00000168283, ENSG00000163513, ENSG00000113594, ENSG00000099953, ENSG00000116833, ENSG00000164938, ENSG00000112742, ENSG00000185499, ENSG00000119541, ENSG0000…	222	13742	20726	1.22288	0.000149477	3.83301e-06	1.04227e-05
UCSC_TFBS	S8	119	51.9651	9.50142e-07	ENSG00000138449, ENSG00000105976, ENSG00000113448, ENSG00000214548, ENSG00000164930, ENSG00000134318, ENSG00000168610, ENSG00000101266, ENSG00000054598, ENSG00000050820, ENSG00000163513, ENSG00000168283, ENSG00000116833, ENSG00000164938, ENSG00000112742, ENSG00000196498, ENSG00000151665, ENSG00000106780, ENSG00000111276, ENSG00000148400, ENSG00000129965, ENSG00000114251, ENSG00000167244, ENSG0000…	222	7765	20726	1.43076	0.000167211	4.18062e-06	1.16594e-05
UCSC_TFBS	MAZR	68	29.6943	9.65241e-07	ENSG00000127616, ENSG00000128342, ENSG00000168769, ENSG00000113448, ENSG00000170345, ENSG00000173327, ENSG00000174996, ENSG00000187266, ENSG00000143995, ENSG00000123411, ENSG00000133121, ENSG00000131914, ENSG00000183454, ENSG00000136450, ENSG00000180228, ENSG00000196371, ENSG00000176170, ENSG00000120093, ENSG00000099326, ENSG00000182511, ENSG00000168758, ENSG00000161405, ENSG00000114315, ENSG0000…	222	3558	20726	1.78429	0.000169868	4.14347e-06	1.18446e-05
UCSC_TFBS	TAXCREB	137	59.8253	9.67351e-07	ENSG00000113448, ENSG00000214548, ENSG00000104081, ENSG00000164930, ENSG00000124216, ENSG00000168610, ENSG00000050820, ENSG00000054598, ENSG00000163513, ENSG00000116833, ENSG00000185499, ENSG00000163795, ENSG00000196498, ENSG00000141510, ENSG00000120057, ENSG00000187531, ENSG00000111276, ENSG00000148400, ENSG00000129965, ENSG00000114251, ENSG00000111087, ENSG00000167244, ENSG00000087510, ENSG0000…	222	9417	20726	1.35822	0.000170239	4.05365e-06	1.18705e-05
UCSC_TFBS	YY1	167	72.9258	1.19806e-06	ENSG00000138449, ENSG00000171056, ENSG00000105976, ENSG00000113448, ENSG00000104081, ENSG00000187266, ENSG00000164930, ENSG00000124216, ENSG00000101266, ENSG00000130427, ENSG00000050820, ENSG00000112062, ENSG00000168283, ENSG00000163513, ENSG00000113594, ENSG00000099953, ENSG00000116833, ENSG00000112742, ENSG00000185499, ENSG00000127314, ENSG00000163795, ENSG00000196498, ENSG00000151665, ENSG0000…	222	12406	20726	1.25675	0.000210836	4.90366e-06	1.47015e-05
UCSC_TFBS	FREAC2	92	40.1747	1.35815e-06	ENSG00000066468, ENSG00000105976, ENSG00000091831, ENSG00000138696, ENSG00000113448, ENSG00000170345, ENSG00000107779, ENSG00000143384, ENSG00000214548, ENSG00000146648, ENSG00000143995, ENSG00000168610, ENSG00000101266, ENSG00000183454, ENSG00000136450, ENSG00000054598, ENSG00000112062, ENSG00000162618, ENSG00000120093, ENSG00000125249, ENSG00000176170, ENSG00000113594, ENSG00000163513, ENSG0000…	222	5491	20726	1.56422	0.000239006	5.43259e-06	1.66661e-05
UCSC_TFBS	MYCMAX	153	66.8122	1.37265e-06	ENSG00000105976, ENSG00000113448, ENSG00000214548, ENSG00000104081, ENSG00000187266, ENSG00000124216, ENSG00000134318, ENSG00000168610, ENSG00000101266, ENSG00000130427, ENSG00000141646, ENSG00000050820, ENSG00000054598, ENSG00000163513, ENSG00000099953, ENSG00000116833, ENSG00000112742, ENSG00000185499, ENSG00000163795, ENSG00000196498, ENSG00000151665, ENSG00000141510, ENSG00000120057, ENSG0000…	222	11009	20726	1.2975	0.000241557	5.36856e-06	1.68439e-05
UCSC_TFBS	PPARA	136	59.3886	1.57062e-06	ENSG00000171056, ENSG00000105976, ENSG00000113448, ENSG00000214548, ENSG00000104081, ENSG00000124216, ENSG00000134318, ENSG00000168610, ENSG00000101266, ENSG00000141646, ENSG00000050820, ENSG00000054598, ENSG00000112062, ENSG00000125249, ENSG00000113594, ENSG00000168283, ENSG00000099953, ENSG00000116833, ENSG00000185499, ENSG00000119541, ENSG00000163795, ENSG00000196498, ENSG00000106780, ENSG0000…	222	9391	20726	1.35204	0.000276391	6.00932e-06	1.92733e-05
UCSC_TFBS	SOX9	116	50.655	1.69074e-06	ENSG00000138449, ENSG00000105976, ENSG00000113448, ENSG00000214548, ENSG00000104081, ENSG00000134318, ENSG00000101266, ENSG00000054598, ENSG00000125249, ENSG00000163513, ENSG00000113594, ENSG00000168283, ENSG00000116833, ENSG00000112742, ENSG00000119541, ENSG00000106780, ENSG00000175387, ENSG00000187531, ENSG00000111276, ENSG00000148400, ENSG00000129965, ENSG00000167244, ENSG00000166949, ENSG0000…	222	7575	20726	1.42968	0.000297527	6.33128e-06	2.07473e-05
UCSC_TFBS	SOX5	123	53.7118	2.04655e-06	ENSG00000138449, ENSG00000171056, ENSG00000105976, ENSG00000113448, ENSG00000214548, ENSG00000104081, ENSG00000124216, ENSG00000134318, ENSG00000101266, ENSG00000141646, ENSG00000054598, ENSG00000112062, ENSG00000125249, ENSG00000163513, ENSG00000113594, ENSG00000168283, ENSG00000116833, ENSG00000164938, ENSG00000112742, ENSG00000185499, ENSG00000119541, ENSG00000127314, ENSG00000141510, ENSG0000…	222	8229	20726	1.39547	0.000360129	7.50401e-06	2.51135e-05
UCSC_TFBS	MZF1	124	54.1485	2.17127e-06	ENSG00000171056, ENSG00000113448, ENSG00000214548, ENSG00000104081, ENSG00000124216, ENSG00000134318, ENSG00000168610, ENSG00000130427, ENSG00000112062, ENSG00000163513, ENSG00000168283, ENSG00000099953, ENSG00000116833, ENSG00000185499, ENSG00000163795, ENSG00000196498, ENSG00000141510, ENSG00000175387, ENSG00000187531, ENSG00000148400, ENSG00000129965, ENSG00000114251, ENSG00000111087, ENSG0000…	222	8328	20726	1.39009	0.000382071	7.79883e-06	2.66439e-05
UCSC_TFBS	USF	144	62.8821	2.31137e-06	ENSG00000171056, ENSG00000105976, ENSG00000113448, ENSG00000214548, ENSG00000187266, ENSG00000124216, ENSG00000168610, ENSG00000130427, ENSG00000141646, ENSG00000050820, ENSG00000054598, ENSG00000168283, ENSG00000113594, ENSG00000099953, ENSG00000116833, ENSG00000185499, ENSG00000163795, ENSG00000196498, ENSG00000151665, ENSG00000141510, ENSG00000120057, ENSG00000106780, ENSG00000175387, ENSG0000…	222	10207	20726	1.31712	0.000406719	8.136e-06	2.8363e-05
UCSC_TFBS	HNF4	123	53.7118	2.46542e-06	ENSG00000171056, ENSG00000105976, ENSG00000113448, ENSG00000214548, ENSG00000104081, ENSG00000187266, ENSG00000124216, ENSG00000130427, ENSG00000141646, ENSG00000054598, ENSG00000050820, ENSG00000163513, ENSG00000168283, ENSG00000099953, ENSG00000116833, ENSG00000185499, ENSG00000196498, ENSG00000151665, ENSG00000117676, ENSG00000141510, ENSG00000187531, ENSG00000148400, ENSG00000129965, ENSG0000…	222	8255	20726	1.39108	0.00043382	8.50809e-06	3.02534e-05
UCSC_TFBS	GATA1	185	80.786	3.3804e-06	ENSG00000138449, ENSG00000171056, ENSG00000105976, ENSG00000113448, ENSG00000214548, ENSG00000104081, ENSG00000187266, ENSG00000134318, ENSG00000168610, ENSG00000101266, ENSG00000130427, ENSG00000141646, ENSG00000050820, ENSG00000054598, ENSG00000112062, ENSG00000125249, ENSG00000168283, ENSG00000163513, ENSG00000113594, ENSG00000099953, ENSG00000116833, ENSG00000164938, ENSG00000112742, ENSG0000…	222	14489	20726	1.19205	0.000594774	1.14413e-05	4.14809e-05
UCSC_TFBS	TATA	135	58.952	3.60873e-06	ENSG00000138449, ENSG00000105976, ENSG00000113448, ENSG00000214548, ENSG00000104081, ENSG00000134318, ENSG00000168610, ENSG00000101266, ENSG00000141646, ENSG00000054598, ENSG00000112062, ENSG00000125249, ENSG00000163513, ENSG00000113594, ENSG00000168283, ENSG00000099953, ENSG00000116833, ENSG00000164938, ENSG00000112742, ENSG00000185499, ENSG00000119541, ENSG00000196498, ENSG00000151665, ENSG0000…	222	9417	20726	1.33839	0.000634937	1.19837e-05	4.42828e-05
UCSC_TFBS	AP2	75	32.7511	3.66462e-06	ENSG00000127616, ENSG00000066468, ENSG00000091831, ENSG00000170345, ENSG00000173327, ENSG00000177885, ENSG00000129473, ENSG00000104081, ENSG00000174996, ENSG00000143995, ENSG00000168610, ENSG00000123411, ENSG00000128602, ENSG00000136450, ENSG00000196371, ENSG00000120093, ENSG00000113594, ENSG00000182511, ENSG00000168283, ENSG00000099953, ENSG00000116833, ENSG00000168758, ENSG00000033327, ENSG0000…	222	4236	20726	1.65298	0.000644766	1.19439e-05	4.49685e-05
UCSC_TFBS	GATA6	55	24.0175	4.09688e-06	ENSG00000066468, ENSG00000138696, ENSG00000105976, ENSG00000113448, ENSG00000146648, ENSG00000187266, ENSG00000123612, ENSG00000143995, ENSG00000133121, ENSG00000183454, ENSG00000137265, ENSG00000162618, ENSG00000138792, ENSG00000176170, ENSG00000120093, ENSG00000168283, ENSG00000116833, ENSG00000164938, ENSG00000033327, ENSG00000125398, ENSG00000127314, ENSG00000196498, ENSG00000134982, ENSG0000…	222	2736	20726	1.87676	0.000720792	1.311e-05	5.02726e-05
UCSC_TFBS	CHOP	121	52.8384	6.5663e-06	ENSG00000105976, ENSG00000113448, ENSG00000104081, ENSG00000124216, ENSG00000134318, ENSG00000168610, ENSG00000141646, ENSG00000054598, ENSG00000050820, ENSG00000168283, ENSG00000112742, ENSG00000185499, ENSG00000127314, ENSG00000196498, ENSG00000163795, ENSG00000141510, ENSG00000106780, ENSG00000175387, ENSG00000187531, ENSG00000148400, ENSG00000129965, ENSG00000111087, ENSG00000167244, ENSG0000…	222	8214	20726	1.37529	0.001155	2.06368e-05	8.05737e-05
UCSC_TFBS	OCT1	197	86.0262	7.11298e-06	ENSG00000113448, ENSG00000164930, ENSG00000124216, ENSG00000134318, ENSG00000141646, ENSG00000054598, ENSG00000168283, ENSG00000113594, ENSG00000164938, ENSG00000119541, ENSG00000127314, ENSG00000196498, ENSG00000163795, ENSG00000151665, ENSG00000141510, ENSG00000175387, ENSG00000106780, ENSG00000187531, ENSG00000114251, ENSG00000129965, ENSG00000148400, ENSG00000137745, ENSG00000204386, ENSG0000…	222	15978	20726	1.15108	0.00125111	2.19627e-05	8.72816e-05
UCSC_TFBS	NMYC	87	37.9913	7.75399e-06	ENSG00000105976, ENSG00000138696, ENSG00000184489, ENSG00000168769, ENSG00000173327, ENSG00000214548, ENSG00000129473, ENSG00000088305, ENSG00000124216, ENSG00000168610, ENSG00000130427, ENSG00000183454, ENSG00000136450, ENSG00000050820, ENSG00000180228, ENSG00000120093, ENSG00000176170, ENSG00000182511, ENSG00000099326, ENSG00000099953, ENSG00000164938, ENSG00000161405, ENSG00000114315, ENSG0000…	222	5293	20726	1.53455	0.00136378	2.35292e-05	9.51469e-05
UCSC_TFBS	EN1	132	57.6419	8.38183e-06	ENSG00000138449, ENSG00000105976, ENSG00000113448, ENSG00000214548, ENSG00000187266, ENSG00000164930, ENSG00000134318, ENSG00000168610, ENSG00000101266, ENSG00000141646, ENSG00000050820, ENSG00000054598, ENSG00000112062, ENSG00000163513, ENSG00000113594, ENSG00000168283, ENSG00000116833, ENSG00000164938, ENSG00000112742, ENSG00000185499, ENSG00000119541, ENSG00000163795, ENSG00000196498, ENSG0000…	222	9262	20726	1.33055	0.00147412	2.50032e-05	0.000102851
UCSC_TFBS	PAX5	138	60.262	8.51898e-06	ENSG00000113448, ENSG00000124216, ENSG00000134318, ENSG00000168610, ENSG00000050820, ENSG00000054598, ENSG00000112062, ENSG00000113594, ENSG00000185499, ENSG00000127314, ENSG00000163795, ENSG00000196498, ENSG00000117676, ENSG00000120057, ENSG00000175387, ENSG00000187531, ENSG00000111276, ENSG00000148400, ENSG00000129965, ENSG00000114251, ENSG00000111087, ENSG00000167244, ENSG00000044574, ENSG0000…	222	9829	20726	1.31079	0.00149822	2.49888e-05	0.000104534
UCSC_TFBS	ZIC2	70	30.5677	8.89594e-06	ENSG00000127616, ENSG00000066468, ENSG00000113448, ENSG00000170345, ENSG00000173327, ENSG00000214548, ENSG00000129473, ENSG00000123612, ENSG00000174996, ENSG00000187266, ENSG00000134318, ENSG00000143995, ENSG00000168610, ENSG00000123411, ENSG00000183454, ENSG00000051382, ENSG00000054598, ENSG00000137265, ENSG00000180228, ENSG00000112062, ENSG00000176170, ENSG00000120093, ENSG00000163513, ENSG0000…	222	3944	20726	1.657	0.00156447	2.56668e-05	0.000109159
UCSC_TFBS	ZIC3	102	44.5415	8.93021e-06	ENSG00000105976, ENSG00000113448, ENSG00000214548, ENSG00000187266, ENSG00000164930, ENSG00000134318, ENSG00000168610, ENSG00000141646, ENSG00000112062, ENSG00000113594, ENSG00000099953, ENSG00000196498, ENSG00000163795, ENSG00000120057, ENSG00000187531, ENSG00000148400, ENSG00000114251, ENSG00000129965, ENSG00000111087, ENSG00000167244, ENSG00000166949, ENSG00000128710, ENSG00000166450, ENSG0000…	222	6578	20726	1.44767	0.00157049	2.53501e-05	0.000109579
UCSC_TFBS	STAT1	104	45.4148	1.02949e-05	ENSG00000105976, ENSG00000113448, ENSG00000104081, ENSG00000168610, ENSG00000050820, ENSG00000112062, ENSG00000125249, ENSG00000113594, ENSG00000163513, ENSG00000168283, ENSG00000116833, ENSG00000185499, ENSG00000127314, ENSG00000196498, ENSG00000163795, ENSG00000141510, ENSG00000120057, ENSG00000106780, ENSG00000187531, ENSG00000111276, ENSG00000114251, ENSG00000129965, ENSG00000167244, ENSG0000…	222	6771	20726	1.43398	0.00181027	2.87601e-05	0.000126324
UCSC_TFBS	GATA	114	49.7817	1.03059e-05	ENSG00000138449, ENSG00000105976, ENSG00000113448, ENSG00000104081, ENSG00000187266, ENSG00000124216, ENSG00000134318, ENSG00000168610, ENSG00000101266, ENSG00000050820, ENSG00000054598, ENSG00000125249, ENSG00000113594, ENSG00000116833, ENSG00000112742, ENSG00000164938, ENSG00000185499, ENSG00000119541, ENSG00000127314, ENSG00000151665, ENSG00000106780, ENSG00000111276, ENSG00000129965, ENSG0000…	222	7651	20726	1.39107	0.00181221	2.8341e-05	0.000126459
UCSC_TFBS	STAT5A	139	60.6987	1.06853e-05	ENSG00000171056, ENSG00000105976, ENSG00000113448, ENSG00000187266, ENSG00000164930, ENSG00000124216, ENSG00000168610, ENSG00000130427, ENSG00000141646, ENSG00000054598, ENSG00000112062, ENSG00000163513, ENSG00000113594, ENSG00000168283, ENSG00000116833, ENSG00000185499, ENSG00000119541, ENSG00000127314, ENSG00000163795, ENSG00000196498, ENSG00000151665, ENSG00000187531, ENSG00000148400, ENSG0000…	222	9959	20726	1.30305	0.00187886	2.89322e-05	0.000131114
UCSC_TFBS	FOXO4	133	58.0786	1.15755e-05	ENSG00000138449, ENSG00000105976, ENSG00000113448, ENSG00000214548, ENSG00000104081, ENSG00000164930, ENSG00000168610, ENSG00000141646, ENSG00000054598, ENSG00000163513, ENSG00000113594, ENSG00000168283, ENSG00000116833, ENSG00000164938, ENSG00000119541, ENSG00000163795, ENSG00000196498, ENSG00000151665, ENSG00000120057, ENSG00000106780, ENSG00000175387, ENSG00000111276, ENSG00000129965, ENSG0000…	222	9405	20726	1.32025	0.00203523	3.08678e-05	0.000142037
UCSC_TFBS	TAL1BETAITF2	131	57.2052	1.21801e-05	ENSG00000105976, ENSG00000113448, ENSG00000187266, ENSG00000164930, ENSG00000168610, ENSG00000050820, ENSG00000054598, ENSG00000112062, ENSG00000163513, ENSG00000116833, ENSG00000185499, ENSG00000163795, ENSG00000196498, ENSG00000117676, ENSG00000141510, ENSG00000120057, ENSG00000106780, ENSG00000187531, ENSG00000111276, ENSG00000148400, ENSG00000129965, ENSG00000114251, ENSG00000111087, ENSG0000…	222	9226	20726	1.32562	0.00214142	3.19953e-05	0.000149455
UCSC_TFBS	CREB	110	48.0349	1.5091e-05	ENSG00000113448, ENSG00000214548, ENSG00000104081, ENSG00000187266, ENSG00000168610, ENSG00000141646, ENSG00000054598, ENSG00000050820, ENSG00000125249, ENSG00000099953, ENSG00000116833, ENSG00000185499, ENSG00000127314, ENSG00000196498, ENSG00000163795, ENSG00000151665, ENSG00000106780, ENSG00000187531, ENSG00000148400, ENSG00000129965, ENSG00000111087, ENSG00000167244, ENSG00000087510, ENSG0000…	222	7352	20726	1.39685	0.00265251	3.90586e-05	0.00018517
UCSC_TFBS	SRF	164	71.6157	1.56256e-05	ENSG00000138449, ENSG00000105976, ENSG00000113448, ENSG00000214548, ENSG00000104081, ENSG00000164930, ENSG00000124216, ENSG00000134318, ENSG00000168610, ENSG00000101266, ENSG00000141646, ENSG00000050820, ENSG00000054598, ENSG00000112062, ENSG00000125249, ENSG00000163513, ENSG00000113594, ENSG00000099953, ENSG00000116833, ENSG00000185499, ENSG00000127314, ENSG00000163795, ENSG00000196498, ENSG0000…	222	12483	20726	1.22656	0.00274635	3.98562e-05	0.000191729
UCSC_TFBS	TAL1ALPHAE47	62	27.0742	1.67622e-05	ENSG00000138696, ENSG00000091831, ENSG00000168769, ENSG00000113448, ENSG00000177885, ENSG00000123612, ENSG00000124216, ENSG00000168610, ENSG00000101266, ENSG00000133121, ENSG00000131914, ENSG00000183454, ENSG00000149823, ENSG00000163513, ENSG00000182511, ENSG00000099953, ENSG00000116833, ENSG00000161405, ENSG00000033327, ENSG00000163795, ENSG00000142208, ENSG00000140416, ENSG00000198822, ENSG0000…	222	3397	20726	1.70396	0.00294582	4.21444e-05	0.000205673
UCSC_TFBS	NF1	98	42.7948	1.79603e-05	ENSG00000171056, ENSG00000113448, ENSG00000104081, ENSG00000168610, ENSG00000112062, ENSG00000163513, ENSG00000168283, ENSG00000099953, ENSG00000116833, ENSG00000119541, ENSG00000196498, ENSG00000163795, ENSG00000141510, ENSG00000111276, ENSG00000114251, ENSG00000148400, ENSG00000111087, ENSG00000087510, ENSG00000204386, ENSG00000166949, ENSG00000128710, ENSG00000019186, ENSG00000114626, ENSG0000…	222	6332	20726	1.44493	0.00315605	4.45208e-05	0.000220373
UCSC_TFBS	AHRARNT	129	56.3319	1.90804e-05	ENSG00000138449, ENSG00000105976, ENSG00000113448, ENSG00000104081, ENSG00000187266, ENSG00000134318, ENSG00000130427, ENSG00000050820, ENSG00000125249, ENSG00000113594, ENSG00000116833, ENSG00000185499, ENSG00000119541, ENSG00000127314, ENSG00000163795, ENSG00000196498, ENSG00000141510, ENSG00000120057, ENSG00000106780, ENSG00000175387, ENSG00000187531, ENSG00000111276, ENSG00000148400, ENSG0000…	222	9110	20726	1.32201	0.00335255	4.66404e-05	0.000234115
UCSC_TFBS	AHR	90	39.3013	2.0909e-05	ENSG00000127616, ENSG00000066468, ENSG00000128342, ENSG00000143384, ENSG00000173327, ENSG00000146648, ENSG00000177885, ENSG00000129473, ENSG00000104081, ENSG00000174996, ENSG00000088305, ENSG00000134318, ENSG00000143995, ENSG00000168610, ENSG00000101266, ENSG00000123411, ENSG00000133121, ENSG00000183454, ENSG00000128602, ENSG00000136450, ENSG00000149823, ENSG00000054598, ENSG00000050820, ENSG0000…	222	5674	20726	1.48087	0.00367325	5.04099e-05	0.000256549
UCSC_TFBS	CDPCR3	132	57.6419	2.78144e-05	ENSG00000138449, ENSG00000105976, ENSG00000113448, ENSG00000214548, ENSG00000104081, ENSG00000130427, ENSG00000141646, ENSG00000050820, ENSG00000112062, ENSG00000113594, ENSG00000168283, ENSG00000099953, ENSG00000116833, ENSG00000185499, ENSG00000127314, ENSG00000196498, ENSG00000117676, ENSG00000141510, ENSG00000106780, ENSG00000187531, ENSG00000111276, ENSG00000148400, ENSG00000129965, ENSG0000…	222	9450	20726	1.30408	0.00488344	6.61519e-05	0.000341264
UCSC_TFBS	E2F	137	59.8253	2.86348e-05	ENSG00000138449, ENSG00000113448, ENSG00000214548, ENSG00000104081, ENSG00000164930, ENSG00000168610, ENSG00000101266, ENSG00000130427, ENSG00000141646, ENSG00000050820, ENSG00000054598, ENSG00000163513, ENSG00000113594, ENSG00000168283, ENSG00000164938, ENSG00000127314, ENSG00000163795, ENSG00000196498, ENSG00000151665, ENSG00000141510, ENSG00000106780, ENSG00000175387, ENSG00000187531, ENSG0000…	222	9926	20726	1.28857	0.00502712	6.71951e-05	0.000351328
UCSC_TFBS	TAL1BETAE47	80	34.9345	2.90947e-05	ENSG00000066468, ENSG00000105976, ENSG00000184489, ENSG00000113448, ENSG00000107779, ENSG00000173327, ENSG00000146648, ENSG00000174996, ENSG00000124216, ENSG00000134318, ENSG00000143995, ENSG00000168610, ENSG00000101266, ENSG00000123411, ENSG00000100030, ENSG00000183454, ENSG00000128602, ENSG00000136450, ENSG00000051382, ENSG00000141646, ENSG00000054598, ENSG00000050820, ENSG00000112062, ENSG0000…	222	4889	20726	1.52768	0.00510766	6.73759e-05	0.00035697
UCSC_TFBS	E47	144	62.8821	2.95447e-05	ENSG00000105976, ENSG00000113448, ENSG00000214548, ENSG00000124216, ENSG00000168610, ENSG00000130427, ENSG00000141646, ENSG00000050820, ENSG00000054598, ENSG00000163513, ENSG00000113594, ENSG00000168283, ENSG00000099953, ENSG00000116833, ENSG00000164938, ENSG00000112742, ENSG00000185499, ENSG00000163795, ENSG00000196498, ENSG00000120057, ENSG00000187531, ENSG00000148400, ENSG00000129965, ENSG0000…	222	10601	20726	1.26817	0.00518645	6.75295e-05	0.00036249
UCSC_TFBS	AP2REP	112	48.9083	2.99006e-05	ENSG00000113448, ENSG00000214548, ENSG00000104081, ENSG00000187266, ENSG00000124216, ENSG00000134318, ENSG00000050820, ENSG00000112062, ENSG00000099953, ENSG00000116833, ENSG00000185499, ENSG00000127314, ENSG00000196498, ENSG00000163795, ENSG00000117676, ENSG00000141510, ENSG00000120057, ENSG00000175387, ENSG00000106780, ENSG00000111276, ENSG00000129965, ENSG00000114251, ENSG00000111087, ENSG0000…	222	7633	20726	1.36989	0.00524876	6.74668e-05	0.000366856
UCSC_TFBS	AREB6	188	82.0961	3.08983e-05	ENSG00000138449, ENSG00000171056, ENSG00000105976, ENSG00000113448, ENSG00000214548, ENSG00000104081, ENSG00000187266, ENSG00000164930, ENSG00000124216, ENSG00000134318, ENSG00000168610, ENSG00000130427, ENSG00000050820, ENSG00000054598, ENSG00000125249, ENSG00000113594, ENSG00000099953, ENSG00000116833, ENSG00000164938, ENSG00000185499, ENSG00000119541, ENSG00000127314, ENSG00000163795, ENSG0000…	222	15152	20726	1.15838	0.00542343	6.88355e-05	0.000379095
UCSC_TFBS	HFH3	104	45.4148	3.19014e-05	ENSG00000138449, ENSG00000171056, ENSG00000105976, ENSG00000113448, ENSG00000214548, ENSG00000104081, ENSG00000164930, ENSG00000134318, ENSG00000101266, ENSG00000054598, ENSG00000113594, ENSG00000116833, ENSG00000112742, ENSG00000127314, ENSG00000196498, ENSG00000120057, ENSG00000175387, ENSG00000111276, ENSG00000114251, ENSG00000166949, ENSG00000128710, ENSG00000166450, ENSG00000089902, ENSG0000…	222	6936	20726	1.39987	0.005599	7.01818e-05	0.0003914
UCSC_TFBS	TCF11MAFG	127	55.4585	4.08913e-05	ENSG00000171056, ENSG00000105976, ENSG00000113448, ENSG00000104081, ENSG00000164930, ENSG00000124216, ENSG00000134318, ENSG00000168610, ENSG00000101266, ENSG00000130427, ENSG00000054598, ENSG00000050820, ENSG00000163513, ENSG00000113594, ENSG00000099953, ENSG00000116833, ENSG00000185499, ENSG00000127314, ENSG00000163795, ENSG00000196498, ENSG00000117676, ENSG00000141510, ENSG00000120057, ENSG0000…	222	9047	20726	1.31057	0.00717118	8.88481e-05	0.000501672
UCSC_TFBS	CDP	142	62.0087	4.2063e-05	ENSG00000138449, ENSG00000105976, ENSG00000113448, ENSG00000214548, ENSG00000164930, ENSG00000124216, ENSG00000134318, ENSG00000101266, ENSG00000054598, ENSG00000112062, ENSG00000163513, ENSG00000113594, ENSG00000168283, ENSG00000116833, ENSG00000164938, ENSG00000112742, ENSG00000185499, ENSG00000119541, ENSG00000127314, ENSG00000163795, ENSG00000196498, ENSG00000151665, ENSG00000106780, ENSG0000…	222	10467	20726	1.26657	0.00737591	9.02794e-05	0.000516043
UCSC_TFBS	GATA3	67	29.2576	4.56085e-05	ENSG00000171056, ENSG00000091831, ENSG00000168769, ENSG00000170345, ENSG00000143384, ENSG00000059728, ENSG00000214548, ENSG00000174996, ENSG00000187266, ENSG00000168610, ENSG00000101266, ENSG00000130427, ENSG00000131914, ENSG00000183454, ENSG00000136450, ENSG00000137265, ENSG00000176170, ENSG00000120093, ENSG00000099326, ENSG00000182511, ENSG00000033327, ENSG00000119541, ENSG00000196498, ENSG0000…	222	3901	20726	1.60347	0.00799515	9.67096e-05	0.00055953
UCSC_TFBS	SREBP1	142	62.0087	4.96754e-05	ENSG00000138449, ENSG00000105976, ENSG00000113448, ENSG00000104081, ENSG00000187266, ENSG00000124216, ENSG00000168610, ENSG00000141646, ENSG00000050820, ENSG00000054598, ENSG00000125249, ENSG00000168283, ENSG00000113594, ENSG00000099953, ENSG00000116833, ENSG00000164938, ENSG00000185499, ENSG00000163795, ENSG00000196498, ENSG00000141510, ENSG00000106780, ENSG00000187531, ENSG00000111276, ENSG0000…	222	10495	20726	1.26319	0.00870498	0.000104079	0.000609408
UCSC_TFBS	XBP1	121	52.8384	5.12981e-05	ENSG00000171056, ENSG00000105976, ENSG00000113448, ENSG00000214548, ENSG00000104081, ENSG00000124216, ENSG00000168610, ENSG00000101266, ENSG00000050820, ENSG00000054598, ENSG00000163513, ENSG00000113594, ENSG00000099953, ENSG00000116833, ENSG00000185499, ENSG00000127314, ENSG00000163795, ENSG00000196498, ENSG00000151665, ENSG00000117676, ENSG00000175387, ENSG00000111276, ENSG00000148400, ENSG0000…	222	8532	20726	1.32403	0.00898806	0.000106214	0.000629309
UCSC_TFBS	NGFIC	81	35.3712	5.36582e-05	ENSG00000138449, ENSG00000127616, ENSG00000066468, ENSG00000128342, ENSG00000105976, ENSG00000091831, ENSG00000138696, ENSG00000184489, ENSG00000168769, ENSG00000113448, ENSG00000116473, ENSG00000170345, ENSG00000146648, ENSG00000136527, ENSG00000129473, ENSG00000174996, ENSG00000187266, ENSG00000088305, ENSG00000123411, ENSG00000133121, ENSG00000130427, ENSG00000128602, ENSG00000120093, ENSG0000…	222	5054	20726	1.49628	0.00939963	0.000109809	0.000658253
UCSC_TFBS	HFH1	111	48.4716	5.41048e-05	ENSG00000138449, ENSG00000105976, ENSG00000113448, ENSG00000214548, ENSG00000104081, ENSG00000124216, ENSG00000134318, ENSG00000168610, ENSG00000101266, ENSG00000141646, ENSG00000054598, ENSG00000113594, ENSG00000168283, ENSG00000116833, ENSG00000185499, ENSG00000119541, ENSG00000127314, ENSG00000196498, ENSG00000120057, ENSG00000175387, ENSG00000106780, ENSG00000187531, ENSG00000111276, ENSG0000…	222	7637	20726	1.35695	0.00947751	0.00010945	0.000663731
UCSC_TFBS	PAX6	130	56.7686	5.5918e-05	ENSG00000138449, ENSG00000105976, ENSG00000113448, ENSG00000214548, ENSG00000164930, ENSG00000134318, ENSG00000101266, ENSG00000050820, ENSG00000112062, ENSG00000125249, ENSG00000163513, ENSG00000168283, ENSG00000116833, ENSG00000185499, ENSG00000127314, ENSG00000163795, ENSG00000196498, ENSG00000120057, ENSG00000106780, ENSG00000175387, ENSG00000187531, ENSG00000111276, ENSG00000148400, ENSG0000…	222	9378	20726	1.29418	0.00979356	0.000111833	0.000685967
UCSC_TFBS	NFE2	92	40.1747	6.03862e-05	ENSG00000127616, ENSG00000128342, ENSG00000091831, ENSG00000138696, ENSG00000113448, ENSG00000116473, ENSG00000170345, ENSG00000107779, ENSG00000214548, ENSG00000059728, ENSG00000136527, ENSG00000104081, ENSG00000123612, ENSG00000174996, ENSG00000134318, ENSG00000143995, ENSG00000101266, ENSG00000133121, ENSG00000100030, ENSG00000183454, ENSG00000128602, ENSG00000136450, ENSG00000054598, ENSG0000…	222	5995	20726	1.43272	0.010572	0.000119412	0.000740762
UCSC_TFBS	TCF11	123	53.7118	6.596e-05	ENSG00000138449, ENSG00000105976, ENSG00000113448, ENSG00000104081, ENSG00000164930, ENSG00000168610, ENSG00000050820, ENSG00000125249, ENSG00000113594, ENSG00000168283, ENSG00000099953, ENSG00000116833, ENSG00000127314, ENSG00000163795, ENSG00000196498, ENSG00000141510, ENSG00000106780, ENSG00000175387, ENSG00000187531, ENSG00000148400, ENSG00000114251, ENSG00000111087, ENSG00000044574, ENSG0000…	222	8757	20726	1.31133	0.0115422	0.000128984	0.00080911
UCSC_TFBS	NFY	119	51.9651	7.09354e-05	ENSG00000105976, ENSG00000113448, ENSG00000214548, ENSG00000104081, ENSG00000187266, ENSG00000164930, ENSG00000134318, ENSG00000168610, ENSG00000050820, ENSG00000054598, ENSG00000112062, ENSG00000125249, ENSG00000163513, ENSG00000113594, ENSG00000099953, ENSG00000116833, ENSG00000164938, ENSG00000112742, ENSG00000185499, ENSG00000119541, ENSG00000163795, ENSG00000106780, ENSG00000175387, ENSG0000…	222	8403	20726	1.32213	0.0124075	0.000137189	0.000870118
UCSC_TFBS	RFX1	143	62.4454	7.46576e-05	ENSG00000171056, ENSG00000105976, ENSG00000113448, ENSG00000214548, ENSG00000104081, ENSG00000187266, ENSG00000168610, ENSG00000141646, ENSG00000050820, ENSG00000125249, ENSG00000163513, ENSG00000113594, ENSG00000168283, ENSG00000099953, ENSG00000164938, ENSG00000185499, ENSG00000163795, ENSG00000196498, ENSG00000117676, ENSG00000141510, ENSG00000120057, ENSG00000106780, ENSG00000175387, ENSG0000…	222	10661	20726	1.25228	0.0130543	0.000142818	0.000915757
UCSC_TFBS	AP4	149	65.0655	7.47597e-05	ENSG00000105976, ENSG00000113448, ENSG00000214548, ENSG00000104081, ENSG00000187266, ENSG00000124216, ENSG00000134318, ENSG00000168610, ENSG00000101266, ENSG00000130427, ENSG00000141646, ENSG00000050820, ENSG00000054598, ENSG00000168283, ENSG00000163513, ENSG00000113594, ENSG00000099953, ENSG00000116833, ENSG00000185499, ENSG00000163795, ENSG00000196498, ENSG00000151665, ENSG00000117676, ENSG0000…	222	11244	20726	1.23717	0.013072	0.000141476	0.000917008
UCSC_TFBS	CHX10	104	45.4148	7.5236e-05	ENSG00000105976, ENSG00000113448, ENSG00000214548, ENSG00000134318, ENSG00000168610, ENSG00000101266, ENSG00000141646, ENSG00000054598, ENSG00000112062, ENSG00000163513, ENSG00000168283, ENSG00000116833, ENSG00000164938, ENSG00000127314, ENSG00000196498, ENSG00000163795, ENSG00000151665, ENSG00000106780, ENSG00000114251, ENSG00000129965, ENSG00000111087, ENSG00000167244, ENSG00000166949, ENSG0000…	222	7069	20726	1.37353	0.0131547	0.000140863	0.000922848
UCSC_TFBS	COUP	104	45.4148	8.11045e-05	ENSG00000105976, ENSG00000113448, ENSG00000104081, ENSG00000168610, ENSG00000054598, ENSG00000112062, ENSG00000113594, ENSG00000168283, ENSG00000099953, ENSG00000116833, ENSG00000185499, ENSG00000127314, ENSG00000196498, ENSG00000163795, ENSG00000141510, ENSG00000120057, ENSG00000175387, ENSG00000106780, ENSG00000187531, ENSG00000148400, ENSG00000114251, ENSG00000129965, ENSG00000111087, ENSG0000…	222	7081	20726	1.3712	0.0141736	0.000150252	0.000994798
UCSC_TFBS	E4BP4	108	47.1616	8.11331e-05	ENSG00000138449, ENSG00000105976, ENSG00000113448, ENSG00000134318, ENSG00000168610, ENSG00000141646, ENSG00000054598, ENSG00000125249, ENSG00000113594, ENSG00000168283, ENSG00000099953, ENSG00000116833, ENSG00000196498, ENSG00000163795, ENSG00000151665, ENSG00000141510, ENSG00000120057, ENSG00000175387, ENSG00000111276, ENSG00000148400, ENSG00000129965, ENSG00000167244, ENSG00000087510, ENSG0000…	222	7435	20726	1.35614	0.0141785	0.000148739	0.000995149
UCSC_TFBS	GATA2	90	39.3013	8.73916e-05	ENSG00000171056, ENSG00000127616, ENSG00000066468, ENSG00000105976, ENSG00000138696, ENSG00000184489, ENSG00000113448, ENSG00000116473, ENSG00000173327, ENSG00000214548, ENSG00000177885, ENSG00000129473, ENSG00000104081, ENSG00000174996, ENSG00000187266, ENSG00000124216, ENSG00000143995, ENSG00000101266, ENSG00000123411, ENSG00000133121, ENSG00000130427, ENSG00000183454, ENSG00000136450, ENSG0000…	222	5880	20726	1.42899	0.0152639	0.000158561	0.00107188
UCSC_TFBS	MYB	111	48.4716	8.74639e-05	ENSG00000138449, ENSG00000105976, ENSG00000113448, ENSG00000214548, ENSG00000104081, ENSG00000124216, ENSG00000134318, ENSG00000168610, ENSG00000130427, ENSG00000050820, ENSG00000112062, ENSG00000163513, ENSG00000116833, ENSG00000185499, ENSG00000119541, ENSG00000163795, ENSG00000106780, ENSG00000175387, ENSG00000187531, ENSG00000111276, ENSG00000148400, ENSG00000114251, ENSG00000111087, ENSG0000…	222	7715	20726	1.34323	0.0152764	0.000157073	0.00107276
UCSC_TFBS	ARP1	116	50.655	8.83096e-05	ENSG00000105976, ENSG00000113448, ENSG00000214548, ENSG00000104081, ENSG00000187266, ENSG00000134318, ENSG00000101266, ENSG00000130427, ENSG00000141646, ENSG00000054598, ENSG00000125249, ENSG00000113594, ENSG00000099953, ENSG00000116833, ENSG00000185499, ENSG00000196498, ENSG00000163795, ENSG00000141510, ENSG00000106780, ENSG00000175387, ENSG00000187531, ENSG00000148400, ENSG00000129965, ENSG0000…	222	8167	20726	1.32604	0.015423	0.000156989	0.00108313
UCSC_TFBS	MYOGNF1	115	50.2183	9.0716e-05	ENSG00000138449, ENSG00000171056, ENSG00000105976, ENSG00000113448, ENSG00000214548, ENSG00000104081, ENSG00000124216, ENSG00000168610, ENSG00000101266, ENSG00000130427, ENSG00000141646, ENSG00000054598, ENSG00000050820, ENSG00000113594, ENSG00000168283, ENSG00000196498, ENSG00000163795, ENSG00000106780, ENSG00000187531, ENSG00000148400, ENSG00000129965, ENSG00000114251, ENSG00000111087, ENSG0000…	222	8081	20726	1.3286	0.01584	0.000159655	0.00111263
UCSC_TFBS	OCT	113	49.345	9.20317e-05	ENSG00000105976, ENSG00000113448, ENSG00000104081, ENSG00000164930, ENSG00000134318, ENSG00000101266, ENSG00000141646, ENSG00000125249, ENSG00000163513, ENSG00000113594, ENSG00000168283, ENSG00000116833, ENSG00000119541, ENSG00000127314, ENSG00000106780, ENSG00000175387, ENSG00000114251, ENSG00000087510, ENSG00000204386, ENSG00000166949, ENSG00000128710, ENSG00000166450, ENSG00000114626, ENSG0000…	222	7903	20726	1.3349	0.0160678	0.000160367	0.00112876
UCSC_TFBS	GR	125	54.5852	9.31912e-05	ENSG00000138449, ENSG00000105976, ENSG00000113448, ENSG00000214548, ENSG00000104081, ENSG00000187266, ENSG00000164930, ENSG00000134318, ENSG00000168610, ENSG00000101266, ENSG00000130427, ENSG00000054598, ENSG00000125249, ENSG00000113594, ENSG00000116833, ENSG00000164938, ENSG00000185499, ENSG00000119541, ENSG00000127314, ENSG00000196498, ENSG00000163795, ENSG00000151665, ENSG00000175387, ENSG0000…	222	9000	20726	1.29667	0.0162686	0.000160795	0.00114297
UCSC_TFBS	HSF2	104	45.4148	9.64985e-05	ENSG00000138449, ENSG00000171056, ENSG00000105976, ENSG00000113448, ENSG00000214548, ENSG00000104081, ENSG00000164930, ENSG00000168610, ENSG00000101266, ENSG00000054598, ENSG00000112062, ENSG00000113594, ENSG00000163513, ENSG00000116833, ENSG00000164938, ENSG00000127314, ENSG00000196498, ENSG00000163795, ENSG00000148400, ENSG00000129965, ENSG00000167244, ENSG00000044574, ENSG00000166949, ENSG0000…	222	7109	20726	1.3658	0.0168411	0.000164885	0.00118351
UCSC_TFBS	RORA1	110	48.0349	0.000100203	ENSG00000138449, ENSG00000105976, ENSG00000113448, ENSG00000214548, ENSG00000104081, ENSG00000164930, ENSG00000134318, ENSG00000168610, ENSG00000130427, ENSG00000054598, ENSG00000113594, ENSG00000099953, ENSG00000127314, ENSG00000196498, ENSG00000141510, ENSG00000106780, ENSG00000148400, ENSG00000111087, ENSG00000087510, ENSG00000166949, ENSG00000128710, ENSG00000166450, ENSG00000019186, ENSG0000…	222	7648	20726	1.34279	0.017482	0.000169569	0.00122893
UCSC_TFBS	NKX61	107	46.7249	0.000101656	ENSG00000105976, ENSG00000113448, ENSG00000164930, ENSG00000134318, ENSG00000168610, ENSG00000101266, ENSG00000054598, ENSG00000125249, ENSG00000163513, ENSG00000113594, ENSG00000168283, ENSG00000099953, ENSG00000116833, ENSG00000112742, ENSG00000164938, ENSG00000127314, ENSG00000151665, ENSG00000175387, ENSG00000106780, ENSG00000129965, ENSG00000114251, ENSG00000167244, ENSG00000087510, ENSG0000…	222	7383	20726	1.35305	0.0177333	0.000170389	0.00124673
UCSC_TFBS	P300	95	41.4847	0.000106309	ENSG00000127616, ENSG00000138696, ENSG00000184489, ENSG00000113448, ENSG00000173327, ENSG00000146648, ENSG00000129473, ENSG00000143995, ENSG00000168610, ENSG00000123411, ENSG00000133121, ENSG00000130427, ENSG00000131914, ENSG00000136450, ENSG00000149823, ENSG00000054598, ENSG00000112062, ENSG00000120093, ENSG00000176170, ENSG00000113594, ENSG00000182511, ENSG00000099326, ENSG00000099953, ENSG0000…	222	6339	20726	1.39915	0.0185375	0.000176507	0.00130377
UCSC_TFBS	FREAC3	105	45.8515	0.000112248	ENSG00000138449, ENSG00000105976, ENSG00000113448, ENSG00000124216, ENSG00000168610, ENSG00000101266, ENSG00000141646, ENSG00000054598, ENSG00000113594, ENSG00000163513, ENSG00000168283, ENSG00000099953, ENSG00000116833, ENSG00000112742, ENSG00000164938, ENSG00000185499, ENSG00000196498, ENSG00000163795, ENSG00000151665, ENSG00000175387, ENSG00000111276, ENSG00000114251, ENSG00000044574, ENSG0000…	222	7222	20726	1.35736	0.0195629	0.000184625	0.00137655
UCSC_TFBS	CP2	99	43.2314	0.000118081	ENSG00000105976, ENSG00000113448, ENSG00000214548, ENSG00000104081, ENSG00000187266, ENSG00000124216, ENSG00000134318, ENSG00000168610, ENSG00000054598, ENSG00000112062, ENSG00000099953, ENSG00000116833, ENSG00000112742, ENSG00000185499, ENSG00000196498, ENSG00000163795, ENSG00000106780, ENSG00000187531, ENSG00000111276, ENSG00000129965, ENSG00000111087, ENSG00000167244, ENSG00000204386, ENSG0000…	222	6703	20726	1.37889	0.0205689	0.00019242	0.00144803
UCSC_TFBS	PBX1	135	58.952	0.00013738	ENSG00000138449, ENSG00000105976, ENSG00000113448, ENSG00000214548, ENSG00000104081, ENSG00000187266, ENSG00000164930, ENSG00000124216, ENSG00000134318, ENSG00000168610, ENSG00000101266, ENSG00000141646, ENSG00000054598, ENSG00000112062, ENSG00000163513, ENSG00000113594, ENSG00000168283, ENSG00000116833, ENSG00000164938, ENSG00000112742, ENSG00000119541, ENSG00000163795, ENSG00000151665, ENSG0000…	222	10004	20726	1.25986	0.0238906	0.000221816	0.00168452
UCSC_TFBS	FOXJ2	151	65.9389	0.000137609	ENSG00000138449, ENSG00000171056, ENSG00000105976, ENSG00000113448, ENSG00000214548, ENSG00000104081, ENSG00000164930, ENSG00000134318, ENSG00000168610, ENSG00000050820, ENSG00000054598, ENSG00000112062, ENSG00000168283, ENSG00000163513, ENSG00000113594, ENSG00000116833, ENSG00000185499, ENSG00000119541, ENSG00000127314, ENSG00000196498, ENSG00000141510, ENSG00000120057, ENSG00000106780, ENSG0000…	222	11548	20726	1.22077	0.0239298	0.000220165	0.00168732
UCSC_TFBS	IK2	79	34.4978	0.000158372	ENSG00000138696, ENSG00000168769, ENSG00000113448, ENSG00000170345, ENSG00000214548, ENSG00000146648, ENSG00000177885, ENSG00000129473, ENSG00000104081, ENSG00000187266, ENSG00000134318, ENSG00000143995, ENSG00000133121, ENSG00000183454, ENSG00000054598, ENSG00000120093, ENSG00000176170, ENSG00000113594, ENSG00000182511, ENSG00000116833, ENSG00000168758, ENSG00000033327, ENSG00000112742, ENSG0000…	222	5043	20726	1.46252	0.0274907	0.000251101	0.00194169
UCSC_TFBS	IK1	90	39.3013	0.000164695	ENSG00000138449, ENSG00000127616, ENSG00000066468, ENSG00000128342, ENSG00000091831, ENSG00000138696, ENSG00000113448, ENSG00000170345, ENSG00000146648, ENSG00000177885, ENSG00000129473, ENSG00000088305, ENSG00000134318, ENSG00000133121, ENSG00000100030, ENSG00000183454, ENSG00000051382, ENSG00000120093, ENSG00000113594, ENSG00000182511, ENSG00000099953, ENSG00000168758, ENSG00000033327, ENSG0000…	222	5978	20726	1.40556	0.0285725	0.000258794	0.00201914
UCSC_TFBS	EVI1	181	79.0393	0.000169823	ENSG00000138449, ENSG00000105976, ENSG00000113448, ENSG00000104081, ENSG00000164930, ENSG00000134318, ENSG00000168610, ENSG00000101266, ENSG00000141646, ENSG00000054598, ENSG00000112062, ENSG00000125249, ENSG00000168283, ENSG00000163513, ENSG00000113594, ENSG00000116833, ENSG00000164938, ENSG00000112742, ENSG00000185499, ENSG00000119541, ENSG00000127314, ENSG00000196498, ENSG00000151665, ENSG0000…	222	14661	20726	1.1526	0.029449	0.00026449	0.00208194
UCSC_TFBS	HTF	127	55.4585	0.000172849	ENSG00000105976, ENSG00000113448, ENSG00000104081, ENSG00000164930, ENSG00000124216, ENSG00000134318, ENSG00000168610, ENSG00000101266, ENSG00000050820, ENSG00000054598, ENSG00000168283, ENSG00000116833, ENSG00000185499, ENSG00000163795, ENSG00000196498, ENSG00000141510, ENSG00000106780, ENSG00000175387, ENSG00000187531, ENSG00000148400, ENSG00000137745, ENSG00000044574, ENSG00000087510, ENSG0000…	222	9294	20726	1.27574	0.0299659	0.000266842	0.00211901
UCSC_TFBS	POU3F2	138	60.262	0.000180075	ENSG00000138449, ENSG00000171056, ENSG00000105976, ENSG00000113448, ENSG00000214548, ENSG00000164930, ENSG00000134318, ENSG00000168610, ENSG00000101266, ENSG00000141646, ENSG00000112062, ENSG00000163513, ENSG00000113594, ENSG00000168283, ENSG00000116833, ENSG00000164938, ENSG00000112742, ENSG00000119541, ENSG00000127314, ENSG00000163795, ENSG00000196498, ENSG00000151665, ENSG00000106780, ENSG0000…	222	10338	20726	1.24625	0.031199	0.00027558	0.0022075
UCSC_TFBS	PPARG	180	78.6026	0.000184436	ENSG00000171056, ENSG00000105976, ENSG00000113448, ENSG00000214548, ENSG00000104081, ENSG00000187266, ENSG00000124216, ENSG00000134318, ENSG00000168610, ENSG00000101266, ENSG00000141646, ENSG00000050820, ENSG00000054598, ENSG00000112062, ENSG00000125249, ENSG00000168283, ENSG00000163513, ENSG00000113594, ENSG00000099953, ENSG00000116833, ENSG00000185499, ENSG00000119541, ENSG00000163795, ENSG0000…	222	14568	20726	1.15355	0.0319424	0.00027982	0.0022609
UCSC_TFBS	STAT5B	85	37.1179	0.00019553	ENSG00000066468, ENSG00000091831, ENSG00000138696, ENSG00000168769, ENSG00000113448, ENSG00000170345, ENSG00000143384, ENSG00000173327, ENSG00000214548, ENSG00000146648, ENSG00000177885, ENSG00000104081, ENSG00000164930, ENSG00000124216, ENSG00000143995, ENSG00000123411, ENSG00000133121, ENSG00000131914, ENSG00000183454, ENSG00000149823, ENSG00000137265, ENSG00000162618, ENSG00000112062, ENSG0000…	222	5579	20726	1.42241	0.0338312	0.000294117	0.00239676
UCSC_TFBS	ER	121	52.8384	0.000198838	ENSG00000105976, ENSG00000113448, ENSG00000214548, ENSG00000104081, ENSG00000187266, ENSG00000164930, ENSG00000124216, ENSG00000050820, ENSG00000054598, ENSG00000113594, ENSG00000168283, ENSG00000099953, ENSG00000116833, ENSG00000185499, ENSG00000127314, ENSG00000196498, ENSG00000163795, ENSG00000106780, ENSG00000187531, ENSG00000111276, ENSG00000148400, ENSG00000129965, ENSG00000114251, ENSG0000…	222	8764	20726	1.28898	0.0343937	0.000296558	0.00243726
UCSC_TFBS	P53	150	65.5022	0.000205672	ENSG00000138449, ENSG00000171056, ENSG00000105976, ENSG00000113448, ENSG00000187266, ENSG00000124216, ENSG00000134318, ENSG00000168610, ENSG00000101266, ENSG00000130427, ENSG00000050820, ENSG00000112062, ENSG00000163513, ENSG00000099953, ENSG00000116833, ENSG00000185499, ENSG00000119541, ENSG00000127314, ENSG00000196498, ENSG00000141510, ENSG00000120057, ENSG00000106780, ENSG00000175387, ENSG0000…	222	11523	20726	1.21531	0.0355546	0.000304173	0.00252093
UCSC_TFBS	CART1	114	49.7817	0.000227495	ENSG00000138449, ENSG00000105976, ENSG00000113448, ENSG00000214548, ENSG00000104081, ENSG00000134318, ENSG00000168610, ENSG00000101266, ENSG00000141646, ENSG00000054598, ENSG00000112062, ENSG00000125249, ENSG00000163513, ENSG00000113594, ENSG00000168283, ENSG00000116833, ENSG00000112742, ENSG00000127314, ENSG00000196498, ENSG00000151665, ENSG00000111276, ENSG00000148400, ENSG00000129965, ENSG0000…	222	8149	20726	1.30606	0.0392525	0.000333642	0.00278807
UCSC_TFBS	BACH1	119	51.9651	0.000237	ENSG00000171056, ENSG00000105976, ENSG00000113448, ENSG00000104081, ENSG00000187266, ENSG00000164930, ENSG00000101266, ENSG00000130427, ENSG00000050820, ENSG00000125249, ENSG00000163513, ENSG00000113594, ENSG00000168283, ENSG00000099953, ENSG00000116833, ENSG00000164938, ENSG00000119541, ENSG00000196498, ENSG00000141510, ENSG00000106780, ENSG00000187531, ENSG00000148400, ENSG00000137745, ENSG0000…	222	8612	20726	1.29005	0.0408588	0.000344709	0.00290441
UCSC_TFBS	COMP1	118	51.5284	0.000259697	ENSG00000105976, ENSG00000113448, ENSG00000214548, ENSG00000104081, ENSG00000124216, ENSG00000134318, ENSG00000168610, ENSG00000130427, ENSG00000141646, ENSG00000113594, ENSG00000099953, ENSG00000116833, ENSG00000112742, ENSG00000185499, ENSG00000119541, ENSG00000127314, ENSG00000196498, ENSG00000141510, ENSG00000106780, ENSG00000175387, ENSG00000148400, ENSG00000129965, ENSG00000114251, ENSG0000…	222	8537	20726	1.29044	0.0446835	0.000374623	0.00318215
UCSC_TFBS	IRF1	68	29.6943	0.000262153	ENSG00000138449, ENSG00000105976, ENSG00000091831, ENSG00000138696, ENSG00000113448, ENSG00000107779, ENSG00000136527, ENSG00000104081, ENSG00000164930, ENSG00000134318, ENSG00000143995, ENSG00000183454, ENSG00000051382, ENSG00000137265, ENSG00000162618, ENSG00000120093, ENSG00000107443, ENSG00000138792, ENSG00000168283, ENSG00000161405, ENSG00000112742, ENSG00000164938, ENSG00000163939, ENSG0000…	222	4212	20726	1.50724	0.0450965	0.000375092	0.0032122
UCSC_TFBS	ROAZ	110	48.0349	0.000266549	ENSG00000138449, ENSG00000105976, ENSG00000113448, ENSG00000214548, ENSG00000134318, ENSG00000130427, ENSG00000141646, ENSG00000163513, ENSG00000116833, ENSG00000185499, ENSG00000196498, ENSG00000163795, ENSG00000120057, ENSG00000106780, ENSG00000187531, ENSG00000148400, ENSG00000129965, ENSG00000167244, ENSG00000044574, ENSG00000087510, ENSG00000128710, ENSG00000166450, ENSG00000114626, ENSG0000…	222	7816	20726	1.31393	0.0458353	0.000378307	0.00326598
UCSC_TFBS	TGIF	103	44.9782	0.000292103	ENSG00000138449, ENSG00000171056, ENSG00000113448, ENSG00000164930, ENSG00000054598, ENSG00000116833, ENSG00000164938, ENSG00000119541, ENSG00000185499, ENSG00000196498, ENSG00000117676, ENSG00000106780, ENSG00000111276, ENSG00000148400, ENSG00000114251, ENSG00000044574, ENSG00000128710, ENSG00000164683, ENSG00000109436, ENSG00000171388, ENSG00000159388, ENSG00000132688, ENSG00000171791, ENSG0000…	222	7207	20726	1.33427	0.0501181	0.000411257	0.00357857
UCSC_TFBS	HOX13	109	47.5983	0.000352045	ENSG00000105976, ENSG00000113448, ENSG00000104081, ENSG00000134318, ENSG00000168610, ENSG00000130427, ENSG00000141646, ENSG00000054598, ENSG00000050820, ENSG00000113594, ENSG00000099953, ENSG00000116833, ENSG00000185499, ENSG00000196498, ENSG00000163795, ENSG00000117676, ENSG00000106780, ENSG00000111276, ENSG00000148400, ENSG00000129965, ENSG00000114251, ENSG00000111087, ENSG00000167244, ENSG0000…	222	7776	20726	1.30868	0.0600898	0.000491712	0.00431148
UCSC_TFBS	CREL	48	20.9607	0.000450352	ENSG00000167244, ENSG00000178764, ENSG00000044574, ENSG00000169057, ENSG00000105976, ENSG00000113448, ENSG00000166450, ENSG00000173327, ENSG00000146648, ENSG00000129473, ENSG00000120451, ENSG00000109436, ENSG00000140538, ENSG00000174996, ENSG00000187266, ENSG00000131788, ENSG00000108622, ENSG00000026508, ENSG00000134318, ENSG00000143995, ENSG00000134954, ENSG00000133121, ENSG00000149948, ENSG0000…	222	2707	20726	1.65545	0.0762186	0.000624055	0.00551237
UCSC_TFBS	HAND1E47	110	48.0349	0.000487739	ENSG00000105976, ENSG00000113448, ENSG00000214548, ENSG00000104081, ENSG00000187266, ENSG00000134318, ENSG00000168610, ENSG00000101266, ENSG00000130427, ENSG00000054598, ENSG00000125249, ENSG00000113594, ENSG00000168283, ENSG00000116833, ENSG00000119541, ENSG00000185499, ENSG00000196498, ENSG00000151665, ENSG00000141510, ENSG00000148400, ENSG00000114251, ENSG00000111087, ENSG00000204386, ENSG0000…	222	7926	20726	1.29569	0.0822801	0.00067058	0.00596874
UCSC_TFBS	POU6F1	102	44.5415	0.000536379	ENSG00000105976, ENSG00000113448, ENSG00000134318, ENSG00000168610, ENSG00000101266, ENSG00000141646, ENSG00000125249, ENSG00000113594, ENSG00000168283, ENSG00000116833, ENSG00000127314, ENSG00000163795, ENSG00000175387, ENSG00000106780, ENSG00000187531, ENSG00000148400, ENSG00000137745, ENSG00000087510, ENSG00000166949, ENSG00000128710, ENSG00000111319, ENSG00000109436, ENSG00000171791, ENSG0000…	222	7227	20726	1.31766	0.0901068	0.000731732	0.00656218
UCSC_TFBS	NKX25	144	62.8821	0.000540626	ENSG00000138449, ENSG00000105976, ENSG00000113448, ENSG00000214548, ENSG00000104081, ENSG00000187266, ENSG00000164930, ENSG00000124216, ENSG00000134318, ENSG00000168610, ENSG00000101266, ENSG00000050820, ENSG00000054598, ENSG00000112062, ENSG00000125249, ENSG00000168283, ENSG00000163513, ENSG00000113594, ENSG00000116833, ENSG00000112742, ENSG00000119541, ENSG00000127314, ENSG00000196498, ENSG0000…	222	11123	20726	1.20866	0.090787	0.000731854	0.00661398
UCSC_TFBS	NRSF	124	54.1485	0.000558628	ENSG00000171056, ENSG00000105976, ENSG00000113448, ENSG00000214548, ENSG00000104081, ENSG00000187266, ENSG00000168610, ENSG00000101266, ENSG00000050820, ENSG00000112062, ENSG00000163513, ENSG00000099953, ENSG00000185499, ENSG00000163795, ENSG00000196498, ENSG00000117676, ENSG00000141510, ENSG00000120057, ENSG00000187531, ENSG00000148400, ENSG00000129965, ENSG00000114251, ENSG00000111087, ENSG0000…	222	9234	20726	1.2537	0.0936647	0.000750451	0.00683352
UCSC_TFBS	HOXA3	100	43.6681	0.000657647	ENSG00000171056, ENSG00000105976, ENSG00000113448, ENSG00000214548, ENSG00000134318, ENSG00000168610, ENSG00000141646, ENSG00000054598, ENSG00000125249, ENSG00000168283, ENSG00000099953, ENSG00000119541, ENSG00000185499, ENSG00000175387, ENSG00000106780, ENSG00000187531, ENSG00000111276, ENSG00000114251, ENSG00000111087, ENSG00000087510, ENSG00000166949, ENSG00000089902, ENSG00000111319, ENSG0000…	222	7087	20726	1.31735	0.109332	0.000876766	0.0080403
UCSC_TFBS	MSX1	100	43.6681	0.000694094	ENSG00000138449, ENSG00000171056, ENSG00000105976, ENSG00000113448, ENSG00000214548, ENSG00000164930, ENSG00000134318, ENSG00000168610, ENSG00000101266, ENSG00000054598, ENSG00000163513, ENSG00000168283, ENSG00000116833, ENSG00000164938, ENSG00000185499, ENSG00000196498, ENSG00000163795, ENSG00000151665, ENSG00000175387, ENSG00000106780, ENSG00000148400, ENSG00000128710, ENSG00000166949, ENSG0000…	222	7097	20726	1.31549	0.115031	0.000918397	0.00848416
UCSC_TFBS	CMYB	102	44.5415	0.000756927	ENSG00000214548, ENSG00000187266, ENSG00000168610, ENSG00000101266, ENSG00000168283, ENSG00000099953, ENSG00000185499, ENSG00000196498, ENSG00000163795, ENSG00000148400, ENSG00000114251, ENSG00000129965, ENSG00000111087, ENSG00000167244, ENSG00000166949, ENSG00000128710, ENSG00000089902, ENSG00000114626, ENSG00000164683, ENSG00000171388, ENSG00000159388, ENSG00000177606, ENSG00000137801, ENSG0000…	222	7291	20726	1.3061	0.124771	0.000994055	0.00924892
UCSC_TFBS	LHX3	90	39.3013	0.000757678	ENSG00000066468, ENSG00000105976, ENSG00000091831, ENSG00000138696, ENSG00000168769, ENSG00000113448, ENSG00000116473, ENSG00000170345, ENSG00000107779, ENSG00000214548, ENSG00000146648, ENSG00000136527, ENSG00000104081, ENSG00000123612, ENSG00000134318, ENSG00000143995, ENSG00000168610, ENSG00000101266, ENSG00000133121, ENSG00000183454, ENSG00000162618, ENSG00000120093, ENSG00000063438, ENSG0000…	222	6235	20726	1.34762	0.124887	0.000987674	0.00925805
UCSC_TFBS	MEIS1BHOXA9	117	51.0917	0.000803219	ENSG00000138449, ENSG00000105976, ENSG00000113448, ENSG00000214548, ENSG00000104081, ENSG00000164930, ENSG00000134318, ENSG00000168610, ENSG00000101266, ENSG00000141646, ENSG00000050820, ENSG00000054598, ENSG00000125249, ENSG00000163513, ENSG00000113594, ENSG00000168283, ENSG00000196498, ENSG00000106780, ENSG00000175387, ENSG00000187531, ENSG00000148400, ENSG00000129965, ENSG00000114251, ENSG0000…	222	8659	20726	1.26148	0.131878	0.00103934	0.009812
UCSC_TFBS	IRF2	99	43.2314	0.000817825	ENSG00000138449, ENSG00000105976, ENSG00000113448, ENSG00000214548, ENSG00000124216, ENSG00000168610, ENSG00000054598, ENSG00000125249, ENSG00000113594, ENSG00000168283, ENSG00000116833, ENSG00000163795, ENSG00000120057, ENSG00000106780, ENSG00000114251, ENSG00000137745, ENSG00000087510, ENSG00000128710, ENSG00000166949, ENSG00000166450, ENSG00000109436, ENSG00000159388, ENSG00000087245, ENSG0000…	222	7039	20726	1.31307	0.134109	0.00105051	0.0099896
UCSC_TFBS	SEF1	118	51.5284	0.000862489	ENSG00000138449, ENSG00000105976, ENSG00000113448, ENSG00000214548, ENSG00000104081, ENSG00000187266, ENSG00000164930, ENSG00000124216, ENSG00000168610, ENSG00000050820, ENSG00000099953, ENSG00000116833, ENSG00000185499, ENSG00000196498, ENSG00000163795, ENSG00000141510, ENSG00000120057, ENSG00000106780, ENSG00000175387, ENSG00000187531, ENSG00000111276, ENSG00000148400, ENSG00000129965, ENSG0000…	222	8765	20726	1.25688	0.140895	0.00109986	0.0105325
UCSC_TFBS	CEBPA	73	31.8777	0.00086445	ENSG00000066468, ENSG00000091831, ENSG00000105976, ENSG00000138696, ENSG00000168769, ENSG00000113448, ENSG00000116473, ENSG00000170345, ENSG00000146648, ENSG00000129473, ENSG00000104081, ENSG00000164930, ENSG00000143995, ENSG00000168610, ENSG00000101266, ENSG00000133121, ENSG00000183454, ENSG00000180228, ENSG00000162618, ENSG00000112062, ENSG00000120093, ENSG00000063438, ENSG00000116833, ENSG0000…	222	4807	20726	1.41779	0.141191	0.00109443	0.0105563
UCSC_TFBS	CDPCR3HD	106	46.2882	0.000913375	ENSG00000138449, ENSG00000105976, ENSG00000113448, ENSG00000104081, ENSG00000134318, ENSG00000130427, ENSG00000141646, ENSG00000125249, ENSG00000163513, ENSG00000113594, ENSG00000168283, ENSG00000116833, ENSG00000112742, ENSG00000119541, ENSG00000185499, ENSG00000196498, ENSG00000163795, ENSG00000151665, ENSG00000120057, ENSG00000106780, ENSG00000111276, ENSG00000148400, ENSG00000044574, ENSG0000…	222	7685	20726	1.28773	0.148561	0.00114811	0.0111507
UCSC_TFBS	CEBPB	127	55.4585	0.00100021	ENSG00000138449, ENSG00000105976, ENSG00000113448, ENSG00000214548, ENSG00000104081, ENSG00000187266, ENSG00000134318, ENSG00000168610, ENSG00000050820, ENSG00000054598, ENSG00000112062, ENSG00000113594, ENSG00000168283, ENSG00000116833, ENSG00000164938, ENSG00000185499, ENSG00000127314, ENSG00000163795, ENSG00000196498, ENSG00000151665, ENSG00000106780, ENSG00000175387, ENSG00000187531, ENSG0000…	222	9630	20726	1.23123	0.161487	0.00124834	0.0122049
UCSC_TFBS	BRN2	116	50.655	0.00103048	ENSG00000138449, ENSG00000171056, ENSG00000105976, ENSG00000113448, ENSG00000104081, ENSG00000134318, ENSG00000168610, ENSG00000054598, ENSG00000125249, ENSG00000113594, ENSG00000099953, ENSG00000116833, ENSG00000164938, ENSG00000185499, ENSG00000119541, ENSG00000127314, ENSG00000196498, ENSG00000163795, ENSG00000151665, ENSG00000106780, ENSG00000175387, ENSG00000111276, ENSG00000148400, ENSG0000…	222	8617	20726	1.25679	0.165946	0.00127705	0.0125721
UCSC_TFBS	MEF2	163	71.179	0.0010416	ENSG00000138449, ENSG00000105976, ENSG00000113448, ENSG00000214548, ENSG00000104081, ENSG00000164930, ENSG00000134318, ENSG00000168610, ENSG00000101266, ENSG00000141646, ENSG00000050820, ENSG00000054598, ENSG00000125249, ENSG00000168283, ENSG00000163513, ENSG00000113594, ENSG00000099953, ENSG00000116833, ENSG00000112742, ENSG00000185499, ENSG00000119541, ENSG00000127314, ENSG00000163795, ENSG0000…	222	13131	20726	1.15892	0.167579	0.00128181	0.012707
UCSC_TFBS	ELK1	116	50.655	0.0011319	ENSG00000113448, ENSG00000104081, ENSG00000187266, ENSG00000124216, ENSG00000134318, ENSG00000101266, ENSG00000050820, ENSG00000112062, ENSG00000113594, ENSG00000099953, ENSG00000116833, ENSG00000185499, ENSG00000196498, ENSG00000163795, ENSG00000151665, ENSG00000141510, ENSG00000106780, ENSG00000148400, ENSG00000129965, ENSG00000114251, ENSG00000111087, ENSG00000167244, ENSG00000204386, ENSG0000…	222	8636	20726	1.25403	0.180719	0.00138326	0.0138016
UCSC_TFBS	AP2GAMMA	34	14.8472	0.0012312	ENSG00000167244, ENSG00000066468, ENSG00000169057, ENSG00000214548, ENSG00000164683, ENSG00000129473, ENSG00000109436, ENSG00000087245, ENSG00000168610, ENSG00000123411, ENSG00000184916, ENSG00000131914, ENSG00000140443, ENSG00000050820, ENSG00000112242, ENSG00000120093, ENSG00000137845, ENSG00000113594, ENSG00000163513, ENSG00000182511, ENSG00000099953, ENSG00000136826, ENSG00000065361, ENSG0000…	222	1778	20726	1.78529	0.194928	0.00149422	0.0150039
UCSC_TFBS	LYF1	93	40.6114	0.00124437	ENSG00000138449, ENSG00000127616, ENSG00000066468, ENSG00000128342, ENSG00000105976, ENSG00000138696, ENSG00000184489, ENSG00000113448, ENSG00000170345, ENSG00000107779, ENSG00000214548, ENSG00000146648, ENSG00000059728, ENSG00000174996, ENSG00000187266, ENSG00000124216, ENSG00000143995, ENSG00000168610, ENSG00000123411, ENSG00000133121, ENSG00000183454, ENSG00000149823, ENSG00000054598, ENSG0000…	222	6589	20726	1.31773	0.196795	0.00149987	0.0151634
UCSC_TFBS	RP58	119	51.9651	0.00132233	ENSG00000171056, ENSG00000105976, ENSG00000113448, ENSG00000214548, ENSG00000187266, ENSG00000124216, ENSG00000134318, ENSG00000168610, ENSG00000101266, ENSG00000050820, ENSG00000054598, ENSG00000163513, ENSG00000113594, ENSG00000099953, ENSG00000116833, ENSG00000164938, ENSG00000119541, ENSG00000196498, ENSG00000163795, ENSG00000141510, ENSG00000111276, ENSG00000148400, ENSG00000129965, ENSG0000…	222	8944	20726	1.24216	0.207754	0.00158299	0.0161062
UCSC_TFBS	CDC5	105	45.8515	0.00162708	ENSG00000105976, ENSG00000113448, ENSG00000134318, ENSG00000101266, ENSG00000141646, ENSG00000054598, ENSG00000112062, ENSG00000163513, ENSG00000113594, ENSG00000168283, ENSG00000116833, ENSG00000127314, ENSG00000151665, ENSG00000175387, ENSG00000106780, ENSG00000111276, ENSG00000129965, ENSG00000114251, ENSG00000111087, ENSG00000167244, ENSG00000087510, ENSG00000204386, ENSG00000166949, ENSG0000…	222	7710	20726	1.27144	0.249188	0.00193461	0.0197843
UCSC_TFBS	AP1FJ	74	32.3144	0.00172968	ENSG00000066468, ENSG00000105976, ENSG00000091831, ENSG00000138696, ENSG00000113448, ENSG00000170345, ENSG00000107779, ENSG00000059728, ENSG00000177885, ENSG00000136527, ENSG00000187266, ENSG00000134318, ENSG00000143995, ENSG00000133121, ENSG00000100030, ENSG00000131914, ENSG00000183454, ENSG00000128602, ENSG00000141646, ENSG00000137265, ENSG00000168283, ENSG00000163513, ENSG00000099326, ENSG0000…	222	5010	20726	1.37898	0.262646	0.00204279	0.0210196
UCSC_TFBS	STAT3	109	47.5983	0.00184647	ENSG00000105976, ENSG00000113448, ENSG00000104081, ENSG00000124216, ENSG00000168610, ENSG00000130427, ENSG00000141646, ENSG00000054598, ENSG00000050820, ENSG00000125249, ENSG00000163513, ENSG00000168283, ENSG00000116833, ENSG00000185499, ENSG00000127314, ENSG00000196498, ENSG00000148400, ENSG00000129965, ENSG00000114251, ENSG00000111087, ENSG00000167244, ENSG00000204386, ENSG00000166949, ENSG0000…	222	8098	20726	1.25664	0.277674	0.00216618	0.0224242
UCSC_TFBS	FOXO3	69	30.131	0.00204458	ENSG00000171056, ENSG00000066468, ENSG00000105976, ENSG00000091831, ENSG00000138696, ENSG00000168769, ENSG00000113448, ENSG00000146648, ENSG00000129473, ENSG00000123612, ENSG00000134318, ENSG00000143995, ENSG00000168610, ENSG00000183454, ENSG00000141646, ENSG00000054598, ENSG00000107443, ENSG00000120093, ENSG00000168283, ENSG00000099326, ENSG00000116833, ENSG00000168758, ENSG00000164938, ENSG0000…	222	4618	20726	1.39495	0.302473	0.00238268	0.0248025
UCSC_TFBS	ARNT	110	48.0349	0.00211925	ENSG00000105976, ENSG00000113448, ENSG00000124216, ENSG00000168610, ENSG00000130427, ENSG00000050820, ENSG00000116833, ENSG00000185499, ENSG00000127314, ENSG00000196498, ENSG00000163795, ENSG00000117676, ENSG00000175387, ENSG00000106780, ENSG00000187531, ENSG00000148400, ENSG00000129965, ENSG00000114251, ENSG00000111087, ENSG00000167244, ENSG00000044574, ENSG00000087510, ENSG00000204386, ENSG0000…	222	8218	20726	1.24965	0.3116	0.00245346	0.0256975
UCSC_TFBS	CDPCR1	91	39.738	0.0028367	ENSG00000171056, ENSG00000066468, ENSG00000105976, ENSG00000091831, ENSG00000138696, ENSG00000113448, ENSG00000107779, ENSG00000136527, ENSG00000104081, ENSG00000123612, ENSG00000174996, ENSG00000088305, ENSG00000143995, ENSG00000101266, ENSG00000123411, ENSG00000133121, ENSG00000131914, ENSG00000183454, ENSG00000196371, ENSG00000162618, ENSG00000137265, ENSG00000120093, ENSG00000107443, ENSG0000…	222	6576	20726	1.29194	0.39345	0.00326243	0.0342587
UCSC_TFBS	OLF1	104	45.4148	0.00317709	ENSG00000105976, ENSG00000113448, ENSG00000214548, ENSG00000104081, ENSG00000164930, ENSG00000124216, ENSG00000134318, ENSG00000168610, ENSG00000130427, ENSG00000054598, ENSG00000113594, ENSG00000099953, ENSG00000185499, ENSG00000196498, ENSG00000141510, ENSG00000187531, ENSG00000148400, ENSG00000129965, ENSG00000114251, ENSG00000111087, ENSG00000167244, ENSG00000087510, ENSG00000204386, ENSG0000…	222	7761	20726	1.25106	0.428824	0.00363014	0.0382963
UCSC_TFBS	NFKAPPAB50	57	24.8908	0.00347248	ENSG00000066468, ENSG00000128342, ENSG00000138696, ENSG00000184489, ENSG00000170345, ENSG00000173327, ENSG00000177885, ENSG00000174996, ENSG00000124216, ENSG00000123411, ENSG00000130427, ENSG00000141646, ENSG00000054598, ENSG00000137265, ENSG00000176170, ENSG00000125249, ENSG00000120093, ENSG00000182511, ENSG00000033327, ENSG00000196498, ENSG00000117676, ENSG00000134982, ENSG00000175387, ENSG0000…	222	3713	20726	1.43322	0.457854	0.00394202	0.0417876
UCSC_TFBS	SPZ1	77	33.6245	0.00373807	ENSG00000171056, ENSG00000127616, ENSG00000066468, ENSG00000105976, ENSG00000091831, ENSG00000170345, ENSG00000107779, ENSG00000173327, ENSG00000214548, ENSG00000177885, ENSG00000088305, ENSG00000124216, ENSG00000143995, ENSG00000130427, ENSG00000131914, ENSG00000183454, ENSG00000176170, ENSG00000125249, ENSG00000120093, ENSG00000113594, ENSG00000168283, ENSG00000116833, ENSG00000168758, ENSG0000…	222	5411	20726	1.32854	0.482701	0.0042163	0.0449168
UCSC_TFBS	LUN1	112	48.9083	0.00388457	ENSG00000105976, ENSG00000113448, ENSG00000214548, ENSG00000104081, ENSG00000124216, ENSG00000168610, ENSG00000101266, ENSG00000054598, ENSG00000125249, ENSG00000113594, ENSG00000168283, ENSG00000099953, ENSG00000116833, ENSG00000185499, ENSG00000127314, ENSG00000196498, ENSG00000151665, ENSG00000141510, ENSG00000106780, ENSG00000187531, ENSG00000129965, ENSG00000114251, ENSG00000111087, ENSG0000…	222	8534	20726	1.22526	0.495918	0.00435365	0.0466387
5 miRNA profile restrictive gene targets
Category	Term	Count	%	PValue	Genes	List Total	Pop Hits	Pop Total	Fold Enrichment	Bonferroni	Benjamini	FDR
BIOCARTA	h_il2rbPathway:IL-2 Receptor Beta Chain in T cell Activation	5	11.3636	0.00126536	ENSG00000136997, ENSG00000142208, ENSG00000100030, ENSG00000101412, ENSG00000177885	22	39	1625	9.4697	0.133312	0.133312	0.0142736
BIOCARTA	h_ptenPathway:PTEN dependent cell cycle arrest and apoptosis	4	9.09091	0.00134127	ENSG00000142208, ENSG00000100030, ENSG00000177885, ENSG00000050820	22	18	1625	16.4141	0.140724	0.0730288	0.0151239
BIOCARTA	h_telPathway:Telomeres, Telomerase, Cellular Aging, and Immortality	3	6.81818	0.0214921	ENSG00000136997, ENSG00000142208, ENSG00000133703	22	18	1625	12.3106	0.914144	0.558846	0.218615
BIOCARTA	h_arfPathway:Tumor Suppressor Arf Inhibits Ribosomal Biogenesis	3	6.81818	0.0214921	ENSG00000136997, ENSG00000135679, ENSG00000101412	22	18	1625	12.3106	0.914144	0.558846	0.218615
BIOCARTA	h_erk5Pathway:Role of Erk5 in Neuronal Survival	3	6.81818	0.0214921	ENSG00000142208, ENSG00000100030, ENSG00000177885	22	18	1625	12.3106	0.914144	0.558846	0.218615
BIOCARTA	h_igf1rPathway:Multiple antiapoptotic pathways from IGF-1R signaling lead to BAD phosphorylation	3	6.81818	0.0341871	ENSG00000142208, ENSG00000100030, ENSG00000177885	22	23	1625	9.63439	0.980371	0.625694	0.326294
BIOCARTA	h_gleevecPathway:Inhibition of Cellular Proliferation by Gleevec	3	6.81818	0.0341871	ENSG00000136997, ENSG00000142208, ENSG00000177885	22	23	1625	9.63439	0.980371	0.625694	0.326294
BIOCARTA	h_tffPathway:Trefoil Factors Initiate Mucosal Healing	3	6.81818	0.0429085	ENSG00000142208, ENSG00000100030, ENSG00000177885	22	26	1625	8.52273	0.992957	0.628851	0.392229
BIOCARTA	h_p53hypoxiaPathway:Hypoxia and p53 in the Cardiovascular system	3	6.81818	0.0429085	ENSG00000142208, ENSG00000085563, ENSG00000135679	22	26	1625	8.52273	0.992957	0.628851	0.392229
BIOCARTA	h_crebPathway:Transcription factor CREB and its extracellular signals	3	6.81818	0.0459844	ENSG00000142208, ENSG00000100030, ENSG00000177885	22	27	1625	8.20707	0.995105	0.587939	0.414041
BIOCARTA	h_raccycdPathway:Influence of Ras and Rho proteins on G1 to S Transition	3	6.81818	0.0459844	ENSG00000142208, ENSG00000100030, ENSG00000101412	22	27	1625	8.20707	0.995105	0.587939	0.414041
BIOCARTA	h_pyk2Pathway:Links between Pyk2 and Map Kinases	3	6.81818	0.0491405	ENSG00000100030, ENSG00000177885, ENSG00000050820	22	28	1625	7.91396	0.996634	0.556662	0.435679
KEGG_PATHWAY	hsa05205:Proteoglycans in cancer	10	22.7273	7.5049e-08	ENSG00000136997, ENSG00000142208, ENSG00000105976, ENSG00000137801, ENSG00000135679, ENSG00000100030, ENSG00000133703, ENSG00000177885, ENSG00000156299, ENSG00000114251	30	200	6879	11.465	9.83137e-06	9.83137e-06	8.75174e-07
KEGG_PATHWAY	hsa05206:MicroRNAs in cancer	11	25	1.31014e-07	ENSG00000168283, ENSG00000136997, ENSG00000105976, ENSG00000085563, ENSG00000137801, ENSG00000135679, ENSG00000133703, ENSG00000149948, ENSG00000101412, ENSG00000177885, ENSG00000148400	30	286	6879	8.81923	1.71627e-05	8.5814e-06	1.52781e-06
KEGG_PATHWAY	hsa05220:Chronic myeloid leukemia	7	15.9091	4.17941e-07	ENSG00000136997, ENSG00000142208, ENSG00000135679, ENSG00000100030, ENSG00000133703, ENSG00000101412, ENSG00000177885	30	72	6879	22.2931	5.47488e-05	1.82499e-05	4.87376e-06
KEGG_PATHWAY	hsa05219:Bladder cancer	6	13.6364	6.25119e-07	ENSG00000136997, ENSG00000137801, ENSG00000135679, ENSG00000100030, ENSG00000133703, ENSG00000101412	30	41	6879	33.5561	8.18873e-05	2.04725e-05	7.28973e-06
KEGG_PATHWAY	hsa04550:Signaling pathways regulating pluripotency of stem cells	8	18.1818	1.33593e-06	ENSG00000168283, ENSG00000136997, ENSG00000143995, ENSG00000142208, ENSG00000100030, ENSG00000133703, ENSG00000177885, ENSG00000114251	30	140	6879	13.1029	0.000174992	3.50008e-05	1.55787e-05
KEGG_PATHWAY	hsa05214:Glioma	6	13.6364	6.42388e-06	ENSG00000142208, ENSG00000135679, ENSG00000100030, ENSG00000133703, ENSG00000101412, ENSG00000177885	30	65	6879	21.1662	0.000841177	0.000140245	7.49087e-05
KEGG_PATHWAY	hsa05218:Melanoma	6	13.6364	9.94993e-06	ENSG00000142208, ENSG00000105976, ENSG00000135679, ENSG00000100030, ENSG00000133703, ENSG00000101412	30	71	6879	19.3775	0.0013026	0.000186189	0.000116024
KEGG_PATHWAY	hsa04015:Rap1 signaling pathway	8	18.1818	1.96902e-05	ENSG00000187391, ENSG00000142208, ENSG00000105976, ENSG00000137801, ENSG00000100030, ENSG00000133703, ENSG00000050820, ENSG00000156299	30	210	6879	8.73524	0.00257612	0.000322378	0.000229591
KEGG_PATHWAY	hsa05200:Pathways in cancer	10	22.7273	2.12922e-05	ENSG00000136997, ENSG00000142208, ENSG00000105976, ENSG00000135679, ENSG00000100030, ENSG00000133703, ENSG00000101412, ENSG00000177885, ENSG00000144891, ENSG00000114251	30	393	6879	5.83461	0.00278543	0.000309876	0.000248269
KEGG_PATHWAY	hsa05215:Prostate cancer	6	13.6364	2.84876e-05	ENSG00000142208, ENSG00000135679, ENSG00000100030, ENSG00000133703, ENSG00000101412, ENSG00000177885	30	88	6879	15.6341	0.00372497	0.000373123	0.000332154
KEGG_PATHWAY	hsa05202:Transcriptional misregulation in cancer	7	15.9091	5.59071e-05	ENSG00000168283, ENSG00000136997, ENSG00000143995, ENSG00000105976, ENSG00000135679, ENSG00000149948, ENSG00000167081	30	167	6879	9.61138	0.00729727	0.000665599	0.000651759
KEGG_PATHWAY	hsa05213:Endometrial cancer	5	11.3636	5.99751e-05	ENSG00000136997, ENSG00000142208, ENSG00000100030, ENSG00000133703, ENSG00000177885	30	52	6879	22.0481	0.00782618	0.000654533	0.000699168
KEGG_PATHWAY	hsa05223:Non-small cell lung cancer	5	11.3636	8.04251e-05	ENSG00000142208, ENSG00000100030, ENSG00000133703, ENSG00000101412, ENSG00000177885	30	56	6879	20.4732	0.0104808	0.000810141	0.000937465
KEGG_PATHWAY	hsa05221:Acute myeloid leukemia	5	11.3636	8.04251e-05	ENSG00000136997, ENSG00000142208, ENSG00000100030, ENSG00000133703, ENSG00000177885	30	56	6879	20.4732	0.0104808	0.000810141	0.000937465
KEGG_PATHWAY	hsa04062:Chemokine signaling pathway	7	15.9091	0.000101943	ENSG00000108691, ENSG00000142208, ENSG00000100030, ENSG00000133703, ENSG00000177885, ENSG00000050820, ENSG00000156299	30	186	6879	8.62957	0.0132664	0.000953486	0.00118815
KEGG_PATHWAY	hsa04919:Thyroid hormone signaling pathway	6	13.6364	0.000103131	ENSG00000136997, ENSG00000142208, ENSG00000135679, ENSG00000100030, ENSG00000133703, ENSG00000148400	30	115	6879	11.9635	0.01342	0.000900317	0.00120199
KEGG_PATHWAY	hsa05230:Central carbon metabolism in cancer	5	11.3636	0.000135923	ENSG00000136997, ENSG00000142208, ENSG00000105976, ENSG00000100030, ENSG00000133703	30	64	6879	17.9141	0.0176495	0.00111233	0.0015839
KEGG_PATHWAY	hsa05211:Renal cell carcinoma	5	11.3636	0.000153285	ENSG00000142208, ENSG00000105976, ENSG00000100030, ENSG00000133703, ENSG00000177885	30	66	6879	17.3712	0.0198816	0.00118059	0.00178605
KEGG_PATHWAY	hsa04320:Dorso-ventral axis formation	4	9.09091	0.000184113	ENSG00000100030, ENSG00000133703, ENSG00000177885, ENSG00000148400	30	27	6879	33.9704	0.0238324	0.00133916	0.0021449
KEGG_PATHWAY	hsa04068:FoxO signaling pathway	6	13.6364	0.000212209	ENSG00000142208, ENSG00000135679, ENSG00000100030, ENSG00000133703, ENSG00000134057, ENSG00000177885	30	134	6879	10.2672	0.0274194	0.00146221	0.00247185
KEGG_PATHWAY	hsa05161:Hepatitis B	6	13.6364	0.000306623	ENSG00000136997, ENSG00000142208, ENSG00000100030, ENSG00000133703, ENSG00000101412, ENSG00000177885	30	145	6879	9.48828	0.0393775	0.00200667	0.00356981
KEGG_PATHWAY	hsa04012:ErbB signaling pathway	5	11.3636	0.000445324	ENSG00000136997, ENSG00000142208, ENSG00000100030, ENSG00000133703, ENSG00000177885	30	87	6879	13.1782	0.0566807	0.00277474	0.00518079
KEGG_PATHWAY	hsa04151:PI3K-Akt signaling pathway	8	18.1818	0.000449408	ENSG00000136997, ENSG00000142208, ENSG00000105976, ENSG00000137801, ENSG00000135679, ENSG00000100030, ENSG00000133703, ENSG00000177885	30	345	6879	5.3171	0.0571855	0.00267305	0.00522818
KEGG_PATHWAY	hsa04330:Notch signaling pathway	4	9.09091	0.00102582	ENSG00000184916, ENSG00000114315, ENSG00000101384, ENSG00000148400	30	48	6879	19.1083	0.125804	0.00582864	0.0118972
KEGG_PATHWAY	hsa04510:Focal adhesion	6	13.6364	0.00151525	ENSG00000142208, ENSG00000105976, ENSG00000137801, ENSG00000100030, ENSG00000177885, ENSG00000050820	30	206	6879	6.67864	0.180161	0.00824283	0.0175278
KEGG_PATHWAY	hsa05210:Colorectal cancer	4	9.09091	0.002156	ENSG00000136997, ENSG00000142208, ENSG00000100030, ENSG00000133703	30	62	6879	14.7935	0.246285	0.0112459	0.0248549
KEGG_PATHWAY	hsa04014:Ras signaling pathway	6	13.6364	0.00228085	ENSG00000142208, ENSG00000105976, ENSG00000100030, ENSG00000133703, ENSG00000177885, ENSG00000156299	30	226	6879	6.08761	0.258539	0.0114392	0.0262768
KEGG_PATHWAY	hsa05212:Pancreatic cancer	4	9.09091	0.00246903	ENSG00000142208, ENSG00000100030, ENSG00000133703, ENSG00000101412	30	65	6879	14.1108	0.276636	0.0119225	0.0284164
KEGG_PATHWAY	hsa04664:Fc epsilon RI signaling pathway	4	9.09091	0.00280892	ENSG00000142208, ENSG00000100030, ENSG00000133703, ENSG00000177885	30	68	6879	13.4882	0.308219	0.013074	0.0322698
KEGG_PATHWAY	hsa04662:B cell receptor signaling pathway	4	9.09091	0.00292831	ENSG00000142208, ENSG00000100030, ENSG00000133703, ENSG00000177885	30	69	6879	13.2928	0.318985	0.0131599	0.0336201
KEGG_PATHWAY	hsa04917:Prolactin signaling pathway	4	9.09091	0.00317641	ENSG00000142208, ENSG00000100030, ENSG00000133703, ENSG00000177885	30	71	6879	12.9183	0.340829	0.0137963	0.0364205
KEGG_PATHWAY	hsa04914:Progesterone-mediated oocyte maturation	4	9.09091	0.00563059	ENSG00000142208, ENSG00000100030, ENSG00000133703, ENSG00000134057	30	87	6879	10.5425	0.522739	0.0235786	0.063725
KEGG_PATHWAY	hsa05216:Thyroid cancer	3	6.81818	0.00649309	ENSG00000136997, ENSG00000100030, ENSG00000133703	30	29	6879	23.7207	0.574022	0.0263153	0.0731516
KEGG_PATHWAY	hsa04915:Estrogen signaling pathway	4	9.09091	0.00805488	ENSG00000142208, ENSG00000100030, ENSG00000133703, ENSG00000177885	30	99	6879	9.26465	0.653358	0.031595	0.0900006
KEGG_PATHWAY	hsa04660:T cell receptor signaling pathway	4	9.09091	0.00828064	ENSG00000142208, ENSG00000100030, ENSG00000133703, ENSG00000177885	30	100	6879	9.172	0.663541	0.0315299	0.0924129
KEGG_PATHWAY	hsa05231:Choline metabolism in cancer	4	9.09091	0.00851012	ENSG00000142208, ENSG00000100030, ENSG00000133703, ENSG00000177885	30	101	6879	9.08119	0.673589	0.0314823	0.0948589
KEGG_PATHWAY	hsa05020:Prion diseases	3	6.81818	0.00885593	ENSG00000044574, ENSG00000100030, ENSG00000148400	30	34	6879	20.2324	0.688169	0.031851	0.0985334
KEGG_PATHWAY	hsa04668:TNF signaling pathway	4	9.09091	0.00996599	ENSG00000108691, ENSG00000142208, ENSG00000100030, ENSG00000101384	30	107	6879	8.57196	0.730744	0.0348406	0.110237
KEGG_PATHWAY	hsa04722:Neurotrophin signaling pathway	4	9.09091	0.0135946	ENSG00000142208, ENSG00000100030, ENSG00000133703, ENSG00000177885	30	120	6879	7.64333	0.833559	0.0460911	0.147532
KEGG_PATHWAY	hsa04110:Cell cycle	4	9.09091	0.0148443	ENSG00000136997, ENSG00000135679, ENSG00000101412, ENSG00000134057	30	124	6879	7.39677	0.859026	0.0489945	0.160041
KEGG_PATHWAY	hsa05144:Malaria	3	6.81818	0.0178548	ENSG00000108691, ENSG00000105976, ENSG00000137801	30	49	6879	14.0388	0.90559	0.0572959	0.189491
KEGG_PATHWAY	hsa05160:Hepatitis C	4	9.09091	0.0178892	ENSG00000142208, ENSG00000100030, ENSG00000133703, ENSG00000177885	30	133	6879	6.89624	0.906022	0.0560437	0.189821
KEGG_PATHWAY	hsa04910:Insulin signaling pathway	4	9.09091	0.0197213	ENSG00000142208, ENSG00000100030, ENSG00000133703, ENSG00000177885	30	138	6879	6.64638	0.926414	0.0602358	0.207272
KEGG_PATHWAY	hsa04010:MAPK signaling pathway	5	11.3636	0.020582	ENSG00000136997, ENSG00000142208, ENSG00000100030, ENSG00000133703, ENSG00000177885	30	253	6879	4.53162	0.934413	0.0613921	0.215351
KEGG_PATHWAY	hsa05166:HTLV-I infection	5	11.3636	0.0208507	ENSG00000136997, ENSG00000142208, ENSG00000133703, ENSG00000101412, ENSG00000114251	30	254	6879	4.51378	0.936728	0.0608072	0.217858
KEGG_PATHWAY	hsa04370:VEGF signaling pathway	3	6.81818	0.0269342	ENSG00000142208, ENSG00000100030, ENSG00000133703	30	61	6879	11.277	0.972034	0.0764069	0.272686
KEGG_PATHWAY	hsa04115:p53 signaling pathway	3	6.81818	0.0320412	ENSG00000137801, ENSG00000135679, ENSG00000134057	30	67	6879	10.2672	0.985964	0.0885709	0.315975
KEGG_PATHWAY	hsa04520:Adherens junction	3	6.81818	0.035642	ENSG00000124216, ENSG00000105976, ENSG00000100030	30	71	6879	9.68873	0.991386	0.0962082	0.345067
KEGG_PATHWAY	hsa04350:TGF-beta signaling pathway	3	6.81818	0.048353	ENSG00000136997, ENSG00000137801, ENSG00000100030	30	84	6879	8.18929	0.998485	0.126512	0.438953
KEGG_PATHWAY	hsa05222:Small cell lung cancer	3	6.81818	0.049391	ENSG00000136997, ENSG00000142208, ENSG00000101412	30	85	6879	8.09294	0.998687	0.126649	0.446048
KEGG_PATHWAY	hsa04024:cAMP signaling pathway	4	9.09091	0.0495779	ENSG00000142208, ENSG00000100030, ENSG00000125398, ENSG00000156299	30	198	6879	4.63232	0.99872	0.124732	0.447317
UCSC_TFBS	MYOD	34	77.2727	2.0641e-05	ENSG00000171056, ENSG00000136997, ENSG00000044574, ENSG00000105976, ENSG00000184489, ENSG00000004487, ENSG00000134057, ENSG00000214548, ENSG00000177885, ENSG00000109436, ENSG00000124216, ENSG00000143995, ENSG00000184916, ENSG00000100030, ENSG00000149948, ENSG00000101412, ENSG00000101384, ENSG00000050820, ENSG00000054598, ENSG00000187391, ENSG00000168283, ENSG00000085563, ENSG00000133703, ENSG0000…	43	9623	20726	1.703	0.00362626	0.00362626	0.000253261
UCSC_TFBS	ATF6	29	65.9091	0.000156014	ENSG00000136997, ENSG00000044574, ENSG00000105976, ENSG00000184489, ENSG00000004487, ENSG00000214548, ENSG00000177885, ENSG00000109436, ENSG00000143995, ENSG00000184916, ENSG00000149948, ENSG00000101412, ENSG00000101384, ENSG00000050820, ENSG00000054598, ENSG00000187391, ENSG00000168283, ENSG00000085563, ENSG00000141867, ENSG00000125398, ENSG00000165240, ENSG00000142208, ENSG00000178691, ENSG0000…	43	7879	20726	1.77408	0.027087	0.0136365	0.00191281
UCSC_TFBS	CDPCR1	26	59.0909	0.00018548	ENSG00000171056, ENSG00000044574, ENSG00000105976, ENSG00000004487, ENSG00000134057, ENSG00000143995, ENSG00000137801, ENSG00000184916, ENSG00000149948, ENSG00000101412, ENSG00000101384, ENSG00000187391, ENSG00000057935, ENSG00000085563, ENSG00000133703, ENSG00000141867, ENSG00000114315, ENSG00000144891, ENSG00000165240, ENSG00000142208, ENSG00000198822, ENSG00000156299, ENSG00000114251, ENSG0000…	43	6576	20726	1.90572	0.0321204	0.0108235	0.0022737
UCSC_TFBS	FOXO1	27	61.3636	0.000196389	ENSG00000044574, ENSG00000105976, ENSG00000004487, ENSG00000214548, ENSG00000177885, ENSG00000164683, ENSG00000143995, ENSG00000151224, ENSG00000184916, ENSG00000149948, ENSG00000101412, ENSG00000101384, ENSG00000054598, ENSG00000187391, ENSG00000168283, ENSG00000057935, ENSG00000085563, ENSG00000133703, ENSG00000141867, ENSG00000125398, ENSG00000144891, ENSG00000165240, ENSG00000178691, ENSG0000…	43	7043	20726	1.84779	0.0339772	0.00860472	0.00240727
UCSC_TFBS	NF1	25	56.8182	0.000309867	ENSG00000168283, ENSG00000187391, ENSG00000171056, ENSG00000108691, ENSG00000085563, ENSG00000004487, ENSG00000141867, ENSG00000114315, ENSG00000164683, ENSG00000177885, ENSG00000109436, ENSG00000142208, ENSG00000143995, ENSG00000184916, ENSG00000151224, ENSG00000137801, ENSG00000149948, ENSG00000101412, ENSG00000198822, ENSG00000101384, ENSG00000156299, ENSG00000167081, ENSG00000148400, ENSG0000…	43	6332	20726	1.90303	0.0530842	0.0108497	0.00379582
UCSC_TFBS	IRF7	28	63.6364	0.000366025	ENSG00000136997, ENSG00000044574, ENSG00000105976, ENSG00000004487, ENSG00000134057, ENSG00000214548, ENSG00000109436, ENSG00000143995, ENSG00000151224, ENSG00000137801, ENSG00000149948, ENSG00000101384, ENSG00000050820, ENSG00000054598, ENSG00000187391, ENSG00000168283, ENSG00000108691, ENSG00000085563, ENSG00000135679, ENSG00000114315, ENSG00000125398, ENSG00000165240, ENSG00000198822, ENSG0000…	43	7751	20726	1.74119	0.0624003	0.0106812	0.00448233
UCSC_TFBS	FREAC7	29	65.9091	0.000499872	ENSG00000171056, ENSG00000105976, ENSG00000004487, ENSG00000214548, ENSG00000134057, ENSG00000109436, ENSG00000143995, ENSG00000184916, ENSG00000100030, ENSG00000149948, ENSG00000101384, ENSG00000050820, ENSG00000054598, ENSG00000187391, ENSG00000168283, ENSG00000057935, ENSG00000085563, ENSG00000133703, ENSG00000141867, ENSG00000114315, ENSG00000144891, ENSG00000165240, ENSG00000178691, ENSG0000…	43	8359	20726	1.67221	0.0842386	0.0124927	0.0061168
UCSC_TFBS	NMYC	22	50	0.000563927	ENSG00000187391, ENSG00000044574, ENSG00000105976, ENSG00000184489, ENSG00000085563, ENSG00000141867, ENSG00000214548, ENSG00000114315, ENSG00000164683, ENSG00000144891, ENSG00000125398, ENSG00000124216, ENSG00000165240, ENSG00000142208, ENSG00000178691, ENSG00000184916, ENSG00000198822, ENSG00000101384, ENSG00000050820, ENSG00000156299, ENSG00000148400, ENSG00000020633	43	5293	20726	2.0034	0.09451	0.0123332	0.00689813
UCSC_TFBS	CDP	33	75	0.000583327	ENSG00000171201, ENSG00000136997, ENSG00000044574, ENSG00000105976, ENSG00000004487, ENSG00000214548, ENSG00000177885, ENSG00000164683, ENSG00000109436, ENSG00000124216, ENSG00000143995, ENSG00000184916, ENSG00000151224, ENSG00000100030, ENSG00000149948, ENSG00000101384, ENSG00000054598, ENSG00000187391, ENSG00000168283, ENSG00000057935, ENSG00000085563, ENSG00000135679, ENSG00000133703, ENSG0000…	43	10467	20726	1.51963	0.0975984	0.0113458	0.00713467
UCSC_TFBS	MYOGNF1	28	63.6364	0.000790915	ENSG00000171056, ENSG00000044574, ENSG00000105976, ENSG00000184489, ENSG00000214548, ENSG00000164683, ENSG00000109436, ENSG00000124216, ENSG00000143995, ENSG00000184916, ENSG00000149948, ENSG00000101384, ENSG00000050820, ENSG00000054598, ENSG00000187391, ENSG00000168283, ENSG00000085563, ENSG00000133703, ENSG00000141867, ENSG00000114315, ENSG00000125398, ENSG00000165240, ENSG00000142208, ENSG0000…	43	8081	20726	1.67009	0.129995	0.0138291	0.00966237
UCSC_TFBS	RSRFC4	28	63.6364	0.000796276	ENSG00000105976, ENSG00000184489, ENSG00000004487, ENSG00000177885, ENSG00000164683, ENSG00000109436, ENSG00000143995, ENSG00000137801, ENSG00000184916, ENSG00000100030, ENSG00000149948, ENSG00000101384, ENSG00000050820, ENSG00000054598, ENSG00000187391, ENSG00000168283, ENSG00000057935, ENSG00000085563, ENSG00000133703, ENSG00000141867, ENSG00000144891, ENSG00000165240, ENSG00000198822, ENSG0000…	43	8084	20726	1.66947	0.130816	0.0126646	0.00972757
UCSC_TFBS	CMYB	26	59.0909	0.00108958	ENSG00000136997, ENSG00000184489, ENSG00000004487, ENSG00000134057, ENSG00000214548, ENSG00000177885, ENSG00000164683, ENSG00000137801, ENSG00000184916, ENSG00000101384, ENSG00000187391, ENSG00000168283, ENSG00000057935, ENSG00000135679, ENSG00000141867, ENSG00000114315, ENSG00000125398, ENSG00000165240, ENSG00000142208, ENSG00000178691, ENSG00000198822, ENSG00000156299, ENSG00000114251, ENSG0000…	43	7291	20726	1.71883	0.174586	0.015862	0.0132887
UCSC_TFBS	S8	27	61.3636	0.0011191	ENSG00000136997, ENSG00000105976, ENSG00000004487, ENSG00000214548, ENSG00000109436, ENSG00000143995, ENSG00000137801, ENSG00000149948, ENSG00000101412, ENSG00000101384, ENSG00000050820, ENSG00000054598, ENSG00000187391, ENSG00000168283, ENSG00000057935, ENSG00000108691, ENSG00000085563, ENSG00000114315, ENSG00000144891, ENSG00000165240, ENSG00000142208, ENSG00000198822, ENSG00000156299, ENSG0000…	43	7765	20726	1.67598	0.178868	0.015045	0.0136465
UCSC_TFBS	HNF4	28	63.6364	0.0011619	ENSG00000171056, ENSG00000136997, ENSG00000105976, ENSG00000184489, ENSG00000004487, ENSG00000214548, ENSG00000177885, ENSG00000109436, ENSG00000124216, ENSG00000143995, ENSG00000151224, ENSG00000184916, ENSG00000149948, ENSG00000101412, ENSG00000101384, ENSG00000050820, ENSG00000054598, ENSG00000187391, ENSG00000168283, ENSG00000085563, ENSG00000135679, ENSG00000125398, ENSG00000165240, ENSG0000…	43	8255	20726	1.63489	0.185037	0.0145089	0.0141649
UCSC_TFBS	TBP	23	52.2727	0.0011986	ENSG00000187391, ENSG00000168283, ENSG00000105976, ENSG00000184489, ENSG00000085563, ENSG00000133703, ENSG00000004487, ENSG00000177885, ENSG00000144891, ENSG00000125398, ENSG00000109436, ENSG00000124216, ENSG00000165240, ENSG00000143995, ENSG00000184916, ENSG00000149948, ENSG00000198822, ENSG00000101384, ENSG00000050820, ENSG00000156299, ENSG00000167081, ENSG00000148400, ENSG00000020633	43	6005	20726	1.84613	0.190291	0.0139735	0.0146094
UCSC_TFBS	AP1	32	72.7273	0.00140974	ENSG00000171056, ENSG00000136997, ENSG00000044574, ENSG00000105976, ENSG00000004487, ENSG00000214548, ENSG00000177885, ENSG00000109436, ENSG00000143995, ENSG00000137801, ENSG00000149948, ENSG00000101412, ENSG00000101384, ENSG00000050820, ENSG00000054598, ENSG00000187391, ENSG00000168283, ENSG00000057935, ENSG00000085563, ENSG00000135679, ENSG00000133703, ENSG00000141867, ENSG00000114315, ENSG0000…	43	10356	20726	1.48938	0.219866	0.0153983	0.0171625
UCSC_TFBS	TST1	26	59.0909	0.00165396	ENSG00000136997, ENSG00000044574, ENSG00000105976, ENSG00000164683, ENSG00000109436, ENSG00000143995, ENSG00000184916, ENSG00000149948, ENSG00000101412, ENSG00000054598, ENSG00000101384, ENSG00000168283, ENSG00000187391, ENSG00000085563, ENSG00000135679, ENSG00000133703, ENSG00000141867, ENSG00000114315, ENSG00000165240, ENSG00000142208, ENSG00000198822, ENSG00000156299, ENSG00000020633, ENSG0000…	43	7479	20726	1.67563	0.252737	0.0169916	0.0201081
UCSC_TFBS	IK3	26	59.0909	0.00188224	ENSG00000136997, ENSG00000044574, ENSG00000105976, ENSG00000184489, ENSG00000214548, ENSG00000164683, ENSG00000124216, ENSG00000143995, ENSG00000184916, ENSG00000100030, ENSG00000149948, ENSG00000101412, ENSG00000101384, ENSG00000187391, ENSG00000057935, ENSG00000108691, ENSG00000085563, ENSG00000133703, ENSG00000114315, ENSG00000144891, ENSG00000198822, ENSG00000156299, ENSG00000167081, ENSG0000…	43	7539	20726	1.66229	0.282216	0.0182529	0.022854
UCSC_TFBS	FOXD3	22	50	0.00190233	ENSG00000187391, ENSG00000171201, ENSG00000136997, ENSG00000044574, ENSG00000105976, ENSG00000085563, ENSG00000135679, ENSG00000141867, ENSG00000177885, ENSG00000125398, ENSG00000109436, ENSG00000143995, ENSG00000184916, ENSG00000100030, ENSG00000149948, ENSG00000198822, ENSG00000101384, ENSG00000054598, ENSG00000156299, ENSG00000114251, ENSG00000167081, ENSG00000020633	43	5772	20726	1.83714	0.284755	0.0174838	0.0230954
UCSC_TFBS	SRY	25	56.8182	0.0020013	ENSG00000136997, ENSG00000105976, ENSG00000004487, ENSG00000214548, ENSG00000164683, ENSG00000177885, ENSG00000124216, ENSG00000143995, ENSG00000100030, ENSG00000149948, ENSG00000050820, ENSG00000168283, ENSG00000187391, ENSG00000085563, ENSG00000133703, ENSG00000114315, ENSG00000144891, ENSG00000125398, ENSG00000165240, ENSG00000198822, ENSG00000156299, ENSG00000020633, ENSG00000148400, ENSG0000…	43	7110	20726	1.6948	0.297128	0.0174746	0.0242833
UCSC_TFBS	BRACH	30	68.1818	0.0020929	ENSG00000171056, ENSG00000136997, ENSG00000105976, ENSG00000004487, ENSG00000214548, ENSG00000177885, ENSG00000164683, ENSG00000124216, ENSG00000143995, ENSG00000137801, ENSG00000151224, ENSG00000184916, ENSG00000100030, ENSG00000149948, ENSG00000101412, ENSG00000101384, ENSG00000054598, ENSG00000187391, ENSG00000057935, ENSG00000085563, ENSG00000133703, ENSG00000141867, ENSG00000114315, ENSG0000…	43	9522	20726	1.51859	0.308392	0.0174056	0.0253817
UCSC_TFBS	ATF	21	47.7273	0.00211333	ENSG00000187391, ENSG00000044574, ENSG00000184489, ENSG00000135679, ENSG00000004487, ENSG00000214548, ENSG00000177885, ENSG00000125398, ENSG00000109436, ENSG00000143995, ENSG00000142208, ENSG00000184916, ENSG00000100030, ENSG00000198822, ENSG00000101384, ENSG00000054598, ENSG00000156299, ENSG00000114251, ENSG00000167081, ENSG00000148400, ENSG00000020633	43	5396	20726	1.87583	0.31088	0.0167821	0.0256265
UCSC_TFBS	E47	32	72.7273	0.00228885	ENSG00000136997, ENSG00000105976, ENSG00000184489, ENSG00000004487, ENSG00000214548, ENSG00000177885, ENSG00000109436, ENSG00000124216, ENSG00000143995, ENSG00000184916, ENSG00000151224, ENSG00000137801, ENSG00000149948, ENSG00000101412, ENSG00000101384, ENSG00000050820, ENSG00000054598, ENSG00000187391, ENSG00000168283, ENSG00000108691, ENSG00000085563, ENSG00000141867, ENSG00000114315, ENSG0000…	43	10601	20726	1.45496	0.331887	0.0173819	0.0277275
UCSC_TFBS	FOXO3	19	43.1818	0.00231515	ENSG00000187391, ENSG00000168283, ENSG00000171056, ENSG00000136997, ENSG00000044574, ENSG00000105976, ENSG00000085563, ENSG00000133703, ENSG00000141867, ENSG00000114315, ENSG00000109436, ENSG00000165240, ENSG00000143995, ENSG00000149948, ENSG00000198822, ENSG00000054598, ENSG00000156299, ENSG00000167081, ENSG00000148400	43	4618	20726	1.98311	0.33498	0.0168538	0.028042
UCSC_TFBS	MEIS1AHOXA9	22	50	0.00249604	ENSG00000187391, ENSG00000105976, ENSG00000184489, ENSG00000085563, ENSG00000133703, ENSG00000141867, ENSG00000214548, ENSG00000177885, ENSG00000125398, ENSG00000109436, ENSG00000165240, ENSG00000143995, ENSG00000184916, ENSG00000100030, ENSG00000101412, ENSG00000198822, ENSG00000101384, ENSG00000050820, ENSG00000156299, ENSG00000114251, ENSG00000167081, ENSG00000148400	43	5889	20726	1.80065	0.355868	0.0174402	0.0302023
UCSC_TFBS	USF	31	70.4545	0.00293292	ENSG00000171056, ENSG00000044574, ENSG00000105976, ENSG00000184489, ENSG00000004487, ENSG00000214548, ENSG00000177885, ENSG00000109436, ENSG00000124216, ENSG00000143995, ENSG00000184916, ENSG00000100030, ENSG00000149948, ENSG00000101412, ENSG00000101384, ENSG00000050820, ENSG00000054598, ENSG00000187391, ENSG00000168283, ENSG00000133703, ENSG00000141867, ENSG00000114315, ENSG00000125398, ENSG0000…	43	10207	20726	1.4639	0.403665	0.0196864	0.0354016
UCSC_TFBS	ER	28	63.6364	0.00330243	ENSG00000105976, ENSG00000184489, ENSG00000004487, ENSG00000214548, ENSG00000177885, ENSG00000164683, ENSG00000124216, ENSG00000143995, ENSG00000184916, ENSG00000149948, ENSG00000101412, ENSG00000101384, ENSG00000050820, ENSG00000054598, ENSG00000187391, ENSG00000168283, ENSG00000057935, ENSG00000135679, ENSG00000133703, ENSG00000141867, ENSG00000114315, ENSG00000142208, ENSG00000198822, ENSG0000…	43	8764	20726	1.53994	0.441326	0.0213317	0.0397791
UCSC_TFBS	HTF	29	65.9091	0.00355437	ENSG00000136997, ENSG00000044574, ENSG00000105976, ENSG00000004487, ENSG00000134057, ENSG00000109436, ENSG00000124216, ENSG00000143995, ENSG00000184916, ENSG00000101412, ENSG00000101384, ENSG00000050820, ENSG00000054598, ENSG00000187391, ENSG00000168283, ENSG00000057935, ENSG00000085563, ENSG00000135679, ENSG00000133703, ENSG00000141867, ENSG00000114315, ENSG00000125398, ENSG00000144891, ENSG0000…	43	9294	20726	1.50398	0.465639	0.022133	0.0427534
UCSC_TFBS	HNF3B	24	54.5455	0.0039825	ENSG00000171201, ENSG00000187391, ENSG00000136997, ENSG00000057935, ENSG00000105976, ENSG00000085563, ENSG00000133703, ENSG00000004487, ENSG00000214548, ENSG00000164683, ENSG00000125398, ENSG00000109436, ENSG00000165240, ENSG00000143995, ENSG00000100030, ENSG00000149948, ENSG00000101412, ENSG00000198822, ENSG00000101384, ENSG00000054598, ENSG00000156299, ENSG00000114251, ENSG00000167081, ENSG0000…	43	6985	20726	1.65612	0.504565	0.023927	0.0477883
